# Supplementary material for: Ethyl 2-[(4-chloro­phen­yl)hydrazono]-3-oxobutanoate
Source: Acta Crystallogr Sect E Struct Rep Online. 2009 Apr 10;65(Pt 5):o1029. doi: 10.1107/S1600536809012951 (PMC2977712; doi:10.1107/S1600536809012951)
Supplement: Supplementary file 1 [file e-65-o1029-sup1.cif]

##############################################################################
###                                                                        ###
###        Electronic paper (Acta Crystallographica Section E)             ###
###                                                                        ###
##############################################################################
#                                                                            #
# This CIF contains the data in a paper accepted for publication in Acta     #
# Crystallographica Section E. It conforms to the requirements of Notes      #
# for Authors for Section E, and has been peer reviewed under the auspices   #
# of the IUCr Commission on Journals.                                        #
#                                                                            #
# Full details of the Crystallographic Information File format               #
# are given in the paper "The Crystallographic Information File (CIF):       #
# a New Standard Archive File for Crystallography" by S. R. Hall, F. H.      #
# Allen and I. D. Brown [Acta Cryst. (1991), A47, 655-685].                  #
#                                                                            #
# The current version of the core CIF dictionary is obtainable from          #
# ftp://ftp.iucr.org/pub/cif_core.dic. The current version number is 2.4.    #
#                                                                            #
# Software is freely available for graphical display of the structure(s) in  #
# this CIF.  For information consult the CIF home page http://www.iucr.org/  #
# cif/home.html                                                              #
#                                                                            #
# This file may be used for bona fide research purposes within the           #
# scientific community so long as proper attribution is given to the journal # 
# article from which it was obtained.                                        #
#                                                                            #
##############################################################################
                                             
data_global
_audit_creation_method     'form.cif (version 2.0)'
_journal_data_validation_number     ?
_journal_date_recd_electronic     2009-04-03
_journal_date_accepted     2009-04-06
_journal_name_full     'Acta Crystallographica, Section E'
_journal_year     2009
_journal_volume     65
_journal_issue      5
_journal_page_first     o1029
_journal_page_last     o1029
_journal_paper_category     QO
_journal_coeditor_code     TK2415
_publ_contact_author_name     'Prof. Fun Hoong Kun'
_publ_contact_author_address
;
      X-ray Crystallography Unit
      School of Physics
      Universiti Sains Malaysia
      11800 USM, Penang
      MALAYSIA
;
_publ_contact_author_email     'hkfun@usm.my'
_publ_contact_author_fax     '6 04 6579150'
_publ_contact_author_phone     '6 04 6577888  Ext. 3690'
_publ_section_title
;
Ethyl 2-[(4-chlorophenyl)hydrazono]-3-oxobutanoate
;
loop_
    _publ_author_name
    _publ_author_footnote
    _publ_author_address
    'Hoong-Kun Fun'
;
Thomson Reuters Researcher ID: A-3561-2009.
;
;
X-ray Crystallography Unit
School of Physics
Universiti Sains Malaysia
11800 USM, Penang
Malaysia
;
    'Suchada Chantrapromma'
;
Additional correspondence author, e-mail: suchada.c@psu.ac.th.
Thomson Reuters Researcher ID: A-5085-2009.
;
;
Crystal Materials Research Unit
Department of Chemistry
Faculty of Science
Prince of Songkla University
Hat-Yai, Songkhla 90112
Thailand
;
    'Mahesh Padaki' ?
;
Department of Chemistry
National Institute of Technology--Karnataka
Surathkal
Mangalore 575 025
India
;
    'Radhika' ?
;
Department of Chemistry
National Institute of Technology--Karnataka
Surathkal
Mangalore 575 025
India
;
    'Arun M. Isloor' ?
;
Department of Chemistry
National Institute of Technology-Karnataka
Surathkal
Mangalore 575 025
India
;
data_I
_audit_creation_method     SHELXL-97
_chemical_name_systematic
;
Ethyl 2-[(4-chlorophenyl)hydrazono]-3-oxobutanoate
;
_chemical_name_common
;
;
_chemical_formula_moiety     'C12 H13 Cl N2 O3'
_chemical_formula_sum     'C12 H13 Cl N2 O3'
_chemical_formula_iupac     'C12 H13 Cl N2 O3'
_chemical_formula_weight     268.69
_chemical_melting_point     365
_symmetry_cell_setting     Monoclinic
_symmetry_space_group_name_H-M     'P 21/c'
_symmetry_space_group_name_Hall     '-P 2ybc'
loop_
    _symmetry_equiv_pos_as_xyz
    'x, y, z'
    '-x, y+1/2, -z+1/2'
    '-x, -y, -z'
    'x, -y-1/2, z-1/2'
_cell_length_a     4.02590(10)
_cell_length_b     17.0892(4)
_cell_length_c     18.4934(5)
_cell_angle_alpha     90
_cell_angle_beta     96.8020(10)
_cell_angle_gamma     90
_cell_volume     1263.38(6)
_cell_formula_units_Z     4
_cell_measurement_reflns_used     4723
_cell_measurement_theta_min     1.63
_cell_measurement_theta_max     32.93
_cell_measurement_temperature     100(2)
_exptl_crystal_description     Needle
_exptl_crystal_colour     Brown
_exptl_crystal_size_max     0.77
_exptl_crystal_size_mid     0.13
_exptl_crystal_size_min     0.06
_exptl_crystal_density_diffrn     1.413
_exptl_crystal_density_meas     ?
_exptl_crystal_density_method     'not measured'
_exptl_crystal_F_000     560
_exptl_absorpt_coefficient_mu     0.304
_exptl_absorpt_correction_type     multi-scan
_exptl_absorpt_process_details     '(SADABS; Bruker, 2005)'
_exptl_absorpt_correction_T_min     0.799
_exptl_absorpt_correction_T_max     0.982
_exptl_special_details
;
The crystal was placed in the cold stream of an Oxford Cryosystems Cobra
open-flow nitrogen cryostat (Cosier & Glazer, 1986) operating at 100.0(1) K.
;
_diffrn_ambient_temperature     100
_diffrn_radiation_type     'MoK\a'
_diffrn_radiation_wavelength     0.71073
_diffrn_radiation_source     'sealed tube'
_diffrn_radiation_monochromator     'graphite'
_diffrn_measurement_device_type     'Bruker APEXII CCD area-detector'
_diffrn_measurement_method     '\f and \w'
_diffrn_detector_area_resol_mean     ?
_diffrn_reflns_number     38796
_diffrn_reflns_av_R_equivalents     0.039
_diffrn_reflns_av_sigmaI/netI     0.026
_diffrn_reflns_theta_min     1.6
_diffrn_reflns_theta_max     32.9
_diffrn_reflns_theta_full     32.9
_diffrn_measured_fraction_theta_max     0.999
_diffrn_measured_fraction_theta_full     0.999
_diffrn_reflns_limit_h_min     -6
_diffrn_reflns_limit_h_max     6
_diffrn_reflns_limit_k_min     -26
_diffrn_reflns_limit_k_max     25
_diffrn_reflns_limit_l_min     -28
_diffrn_reflns_limit_l_max     28
_diffrn_standards_number     0
_diffrn_standards_interval_count     ?
_diffrn_standards_interval_time     ?
_diffrn_standards_decay_%     ?
_refine_special_details
;
Refinement of <i>F</i>^2^ against ALL reflections. The weighted <i>R</i>-factor
<i>wR</i> and goodness of fit <i>S</i> are based on <i>F</i>^2^, conventional
<i>R</i>-factors <i>R</i> are based on <i>F</i>, with <i>F</i> set to zero for
negative <i>F</i>^2^. The threshold expression of <i>F</i>^2^ >
\s(<i>F</i>^2^) is used only for calculating <i>R</i>-factors(gt) <i>etc</i>.
and is not relevant to the choice of reflections for refinement.
<i>R</i>-factors based on <i>F</i>^2^ are statistically about twice as large
as those based on <i>F</i>, and <i>R</i>- factors based on ALL data will be
even larger.
;
_reflns_number_total     4723
_reflns_number_gt     3972
_reflns_threshold_expression     I>2\s(I)
_refine_ls_structure_factor_coef     Fsqd
_refine_ls_matrix_type     full
_refine_ls_R_factor_all     0.047
_refine_ls_R_factor_gt     0.037
_refine_ls_wR_factor_gt     0.098
_refine_ls_wR_factor_ref     0.108
_refine_ls_goodness_of_fit_ref     1.06
_refine_ls_restrained_S_all     1.06
_refine_ls_number_reflns     4723
_refine_ls_number_parameters     165
_refine_ls_number_restraints     0
_refine_ls_hydrogen_treatment     constr
_refine_ls_weighting_scheme     calc
_refine_ls_weighting_details
          'calc w=1/[\s^2^(Fo^2^)+(0.0602P)^2^+0.255P] where P=(Fo^2^+2Fc^2^)/3'
_atom_sites_solution_hydrogens     geom
_atom_sites_solution_primary     direct
_atom_sites_solution_secondary     difmap
_refine_ls_shift/su_max     0.002
_refine_ls_shift/su_mean     0.000
_refine_diff_density_max     0.53
_refine_diff_density_min     -0.24
_refine_ls_extinction_method     none
_refine_ls_extinction_coef     ?
loop_
    _atom_type_symbol
    _atom_type_description
    _atom_type_scat_dispersion_real
    _atom_type_scat_dispersion_imag
    _atom_type_scat_source
    'C' 'C' 0.0033 0.0016
                         'International Tables Vol C Tables 4.2.6.8 and 6.1.1.4'
    'H' 'H' 0.0000 0.0000
                         'International Tables Vol C Tables 4.2.6.8 and 6.1.1.4'
    'N' 'N' 0.0061 0.0033
                         'International Tables Vol C Tables 4.2.6.8 and 6.1.1.4'
    'O' 'O' 0.0106 0.0060
                         'International Tables Vol C Tables 4.2.6.8 and 6.1.1.4'
    'Cl' 'Cl' 0.1484 0.1585
                         'International Tables Vol C Tables 4.2.6.8 and 6.1.1.4'
_computing_data_collection     'APEX2 (Bruker, 2005)'
_computing_cell_refinement     'SAINT (Bruker, 2005)'
_computing_data_reduction     'SAINT (Bruker, 2005)'
_computing_structure_solution     'SHELXTL (Sheldrick, 2008)'
_computing_structure_refinement     'SHELXTL (Sheldrick, 2008)'
_computing_molecular_graphics     'SHELXTL (Sheldrick, 2008)'
_computing_publication_material
;
SHELXTL (Sheldrick, 2008) and PLATON (Spek, 2009)
;
loop_
    _atom_site_type_symbol
    _atom_site_label
    _atom_site_fract_x
    _atom_site_fract_y
    _atom_site_fract_z
    _atom_site_U_iso_or_equiv
    _atom_site_adp_type
    _atom_site_calc_flag
    _atom_site_refinement_flags
    _atom_site_occupancy
    _atom_site_disorder_assembly
    _atom_site_disorder_group
    Cl Cl1 1.33403(7) 0.917736(14) 0.966487(14) 0.02331(8) Uani d . 1 . .
    O O1 1.1283(2) 0.43897(5) 0.92388(4) 0.02458(17) Uani d . 1 . .
    O O2 0.4082(2) 0.41534(4) 0.74203(5) 0.02490(17) Uani d . 1 . .
    O O3 0.40449(18) 0.54627(4) 0.73206(4) 0.01834(15) Uani d . 1 . .
    N N1 1.0478(2) 0.58595(5) 0.89744(5) 0.01680(16) Uani d . 1 . .
    H H1 1.1461 0.5484 0.9277 0.020 Uiso d R 1 . .
    N N2 0.8324(2) 0.56553(5) 0.84259(4) 0.01607(15) Uani d . 1 . .
    C C1 0.9700(2) 0.72408(6) 0.86488(5) 0.01779(18) Uani d . 1 . .
    H H1A 0.8269 0.7109 0.8235 0.021 Uiso calc R 1 . .
    C C2 1.0384(3) 0.80222(6) 0.88190(5) 0.01815(18) Uani d . 1 . .
    H H2A 0.9413 0.8418 0.8521 0.022 Uiso calc R 1 . .
    C C3 1.2535(2) 0.82023(5) 0.94400(5) 0.01668(17) Uani d . 1 . .
    C C4 1.4070(2) 0.76234(6) 0.98899(5) 0.01816(18) Uani d . 1 . .
    H H4A 1.5530 0.7756 1.0299 0.022 Uiso calc R 1 . .
    C C5 1.3393(2) 0.68425(6) 0.97197(5) 0.01727(17) Uani d . 1 . .
    H H5A 1.4408 0.6447 1.0013 0.021 Uiso calc R 1 . .
    C C6 1.1185(2) 0.66568(5) 0.91065(5) 0.01550(17) Uani d . 1 . .
    C C7 0.7628(2) 0.49093(5) 0.82808(5) 0.01602(17) Uani d . 1 . .
    C C8 0.9246(2) 0.42509(6) 0.86964(5) 0.01779(18) Uani d . 1 . .
    C C9 0.8553(3) 0.34161(6) 0.84741(6) 0.02176(19) Uani d . 1 . .
    H H9A 0.9875 0.3074 0.8804 0.033 Uiso calc R 1 . .
    H H9B 0.9116 0.3337 0.7989 0.033 Uiso calc R 1 . .
    H H9C 0.6223 0.3304 0.8486 0.033 Uiso calc R 1 . .
    C C10 0.5100(2) 0.47889(6) 0.76369(5) 0.01646(17) Uani d . 1 . .
    C C11 0.1696(2) 0.53891(6) 0.66655(5) 0.01926(18) Uani d . 1 . .
    H H11A -0.0131 0.5044 0.6752 0.023 Uiso calc R 1 . .
    H H11B 0.2804 0.5174 0.6272 0.023 Uiso calc R 1 . .
    C C12 0.0397(3) 0.61975(7) 0.64728(6) 0.0245(2) Uani d . 1 . .
    H H12A -0.1123 0.6175 0.6032 0.037 Uiso calc R 1 . .
    H H12B 0.2235 0.6536 0.6403 0.037 Uiso calc R 1 . .
    H H12C -0.0749 0.6397 0.6861 0.037 Uiso calc R 1 . .
loop_
    _atom_site_aniso_label
    _atom_site_aniso_U_11
    _atom_site_aniso_U_22
    _atom_site_aniso_U_33
    _atom_site_aniso_U_12
    _atom_site_aniso_U_13
    _atom_site_aniso_U_23
    Cl1 0.03064(14) 0.01473(12) 0.02328(13) -0.00497(9) -0.00211(9) -0.00104(8)
    O1 0.0277(4) 0.0185(3) 0.0251(4) 0.0003(3) -0.0070(3) 0.0031(3)
    O2 0.0306(4) 0.0165(3) 0.0254(4) -0.0037(3) -0.0057(3) -0.0015(3)
    O3 0.0185(3) 0.0163(3) 0.0190(3) -0.0001(2) -0.0030(2) 0.0012(2)
    N1 0.0185(4) 0.0146(3) 0.0163(4) -0.0003(3) -0.0018(3) 0.0001(3)
    N2 0.0163(3) 0.0162(3) 0.0156(3) -0.0012(3) 0.0012(3) -0.0015(3)
    C1 0.0200(4) 0.0162(4) 0.0162(4) -0.0009(3) -0.0022(3) 0.0005(3)
    C2 0.0203(4) 0.0157(4) 0.0176(4) -0.0005(3) -0.0011(3) 0.0010(3)
    C3 0.0191(4) 0.0137(4) 0.0170(4) -0.0018(3) 0.0014(3) -0.0006(3)
    C4 0.0187(4) 0.0179(4) 0.0169(4) -0.0016(3) -0.0023(3) 0.0007(3)
    C5 0.0178(4) 0.0163(4) 0.0169(4) 0.0000(3) -0.0014(3) 0.0011(3)
    C6 0.0163(4) 0.0135(4) 0.0165(4) -0.0005(3) 0.0012(3) -0.0003(3)
    C7 0.0168(4) 0.0147(4) 0.0162(4) -0.0008(3) 0.0002(3) 0.0008(3)
    C8 0.0189(4) 0.0155(4) 0.0189(4) -0.0003(3) 0.0019(3) 0.0015(3)
    C9 0.0250(5) 0.0149(4) 0.0248(5) 0.0003(4) 0.0001(4) 0.0017(3)
    C10 0.0170(4) 0.0162(4) 0.0160(4) -0.0005(3) 0.0015(3) 0.0001(3)
    C11 0.0186(4) 0.0216(4) 0.0169(4) 0.0008(3) -0.0012(3) 0.0006(3)
    C12 0.0238(5) 0.0235(5) 0.0253(5) 0.0032(4) -0.0016(4) 0.0039(4)
_geom_special_details
;
All e.s.d.'s (except the e.s.d. in the dihedral angle between two l.s. planes)
are estimated using the full covariance matrix. The cell e.s.d.'s are taken
into account individually in the estimation of e.s.d.'s in distances, angles
and torsion angles; correlations between e.s.d.'s in cell parameters are only
used when they are defined by crystal symmetry. An approximate (isotropic)
treatment of cell e.s.d.'s is used for estimating e.s.d.'s involving l.s.
planes.
;
loop_
    _geom_bond_atom_site_label_1
    _geom_bond_atom_site_label_2
    _geom_bond_site_symmetry_2
    _geom_bond_distance
    _geom_bond_publ_flag
    Cl1 C3 . 1.7386(9) ?
    O1 C8 . 1.2412(12) ?
    O2 C10 . 1.2121(12) ?
    O3 C10 . 1.3378(12) ?
    O3 C11 . 1.4514(11) ?
    N1 N2 . 1.3018(11) ?
    N1 C6 . 1.4072(12) ?
    N1 H1 . 0.9104 ?
    N2 C7 . 1.3258(12) ?
    C1 C2 . 1.3918(14) ?
    C1 C6 . 1.3964(13) ?
    C1 H1A . 0.9300 ?
    C2 C3 . 1.3885(13) ?
    C2 H2A . 0.9300 ?
    C3 C4 . 1.3895(13) ?
    C4 C5 . 1.3906(14) ?
    C4 H4A . 0.9300 ?
    C5 C6 . 1.3924(13) ?
    C5 H5A . 0.9300 ?
    C7 C8 . 1.4703(13) ?
    C7 C10 . 1.4864(13) ?
    C8 C9 . 1.5017(14) ?
    C9 H9A . 0.9600 ?
    C9 H9B . 0.9600 ?
    C9 H9C . 0.9600 ?
    C11 C12 . 1.5049(15) ?
    C11 H11A . 0.9700 ?
    C11 H11B . 0.9700 ?
    C12 H12A . 0.9600 ?
    C12 H12B . 0.9600 ?
    C12 H12C . 0.9600 ?
loop_
    _geom_angle_atom_site_label_1
    _geom_angle_atom_site_label_2
    _geom_angle_atom_site_label_3
    _geom_angle_site_symmetry_1
    _geom_angle_site_symmetry_3
    _geom_angle
    _geom_angle_publ_flag
    C10 O3 C11 . . 115.60(8) ?
    N2 N1 C6 . . 119.81(8) ?
    N2 N1 H1 . . 119.4 ?
    C6 N1 H1 . . 120.7 ?
    N1 N2 C7 . . 121.37(8) ?
    C2 C1 C6 . . 119.32(9) ?
    C2 C1 H1A . . 120.3 ?
    C6 C1 H1A . . 120.3 ?
    C3 C2 C1 . . 119.14(9) ?
    C3 C2 H2A . . 120.4 ?
    C1 C2 H2A . . 120.4 ?
    C2 C3 C4 . . 121.80(9) ?
    C2 C3 Cl1 . . 119.38(7) ?
    C4 C3 Cl1 . . 118.82(7) ?
    C3 C4 C5 . . 119.11(9) ?
    C3 C4 H4A . . 120.4 ?
    C5 C4 H4A . . 120.4 ?
    C4 C5 C6 . . 119.48(9) ?
    C4 C5 H5A . . 120.3 ?
    C6 C5 H5A . . 120.3 ?
    C5 C6 C1 . . 121.12(9) ?
    C5 C6 N1 . . 117.30(8) ?
    C1 C6 N1 . . 121.57(8) ?
    N2 C7 C8 . . 124.07(8) ?
    N2 C7 C10 . . 113.78(8) ?
    C8 C7 C10 . . 122.13(8) ?
    O1 C8 C7 . . 119.05(9) ?
    O1 C8 C9 . . 119.11(9) ?
    C7 C8 C9 . . 121.82(9) ?
    C8 C9 H9A . . 109.5 ?
    C8 C9 H9B . . 109.5 ?
    H9A C9 H9B . . 109.5 ?
    C8 C9 H9C . . 109.5 ?
    H9A C9 H9C . . 109.5 ?
    H9B C9 H9C . . 109.5 ?
    O2 C10 O3 . . 123.32(9) ?
    O2 C10 C7 . . 124.16(9) ?
    O3 C10 C7 . . 112.52(8) ?
    O3 C11 C12 . . 106.97(8) ?
    O3 C11 H11A . . 110.3 ?
    C12 C11 H11A . . 110.3 ?
    O3 C11 H11B . . 110.3 ?
    C12 C11 H11B . . 110.3 ?
    H11A C11 H11B . . 108.6 ?
    C11 C12 H12A . . 109.5 ?
    C11 C12 H12B . . 109.5 ?
    H12A C12 H12B . . 109.5 ?
    C11 C12 H12C . . 109.5 ?
    H12A C12 H12C . . 109.5 ?
    H12B C12 H12C . . 109.5 ?
loop_
    _geom_torsion_atom_site_label_1
    _geom_torsion_atom_site_label_2
    _geom_torsion_atom_site_label_3
    _geom_torsion_atom_site_label_4
    _geom_torsion_site_symmetry_1
    _geom_torsion_site_symmetry_2
    _geom_torsion_site_symmetry_3
    _geom_torsion_site_symmetry_4
    _geom_torsion
    _geom_torsion_publ_flag
    C6 N1 N2 C7 . . . . 179.20(9) ?
    C6 C1 C2 C3 . . . . 0.13(15) ?
    C1 C2 C3 C4 . . . . 1.12(16) ?
    C1 C2 C3 Cl1 . . . . -178.83(8) ?
    C2 C3 C4 C5 . . . . -1.00(15) ?
    Cl1 C3 C4 C5 . . . . 178.94(8) ?
    C3 C4 C5 C6 . . . . -0.36(15) ?
    C4 C5 C6 C1 . . . . 1.61(15) ?
    C4 C5 C6 N1 . . . . -177.46(9) ?
    C2 C1 C6 C5 . . . . -1.49(15) ?
    C2 C1 C6 N1 . . . . 177.54(9) ?
    N2 N1 C6 C5 . . . . 177.14(9) ?
    N2 N1 C6 C1 . . . . -1.93(15) ?
    N1 N2 C7 C8 . . . . -2.05(15) ?
    N1 N2 C7 C10 . . . . 179.71(9) ?
    N2 C7 C8 O1 . . . . 3.50(16) ?
    C10 C7 C8 O1 . . . . -178.40(10) ?
    N2 C7 C8 C9 . . . . -175.28(10) ?
    C10 C7 C8 C9 . . . . 2.81(15) ?
    C11 O3 C10 O2 . . . . -3.29(14) ?
    C11 O3 C10 C7 . . . . 177.01(8) ?
    N2 C7 C10 O2 . . . . -178.82(10) ?
    C8 C7 C10 O2 . . . . 2.90(16) ?
    N2 C7 C10 O3 . . . . 0.88(12) ?
    C8 C7 C10 O3 . . . . -177.40(9) ?
    C10 O3 C11 C12 . . . . 170.62(9) ?
loop_
    _geom_hbond_atom_site_label_D
    _geom_hbond_atom_site_label_H
    _geom_hbond_atom_site_label_A
    _geom_hbond_site_symmetry_A
    _geom_hbond_distance_DH
    _geom_hbond_distance_HA
    _geom_hbond_distance_DA
    _geom_hbond_angle_DHA
    _geom_hbond_publ_flag
    N1 H1 O1 1_555 0.91 1.87 2.5721(12) 132 y
    C2 H2A O2 2_656 0.93 2.45 3.3536(13) 164 y
    C5 H5A O1 3_867 0.93 2.53 3.4293(12) 163 y
