# Supplementary material for: Ethyl 2-[(4-chloro­phen­yl)hydrazono]-3-oxobutanoate
Source: Acta Crystallogr Sect E Struct Rep Online. 2009 Apr 10;65(Pt 5):o1029. doi: 10.1107/S1600536809012951 (PMC2977712; doi:10.1107/S1600536809012951)
Supplement: Supplementary file 2 [file e-65-o1029-Isup2.hkl]

# 
# h,k,l, Fc-squared, Fo-squared, sigma(Fo-squared) and status flag 
# 
data_I
_shelx_title ' e_0m in P2(1)/c (100K)' 
_shelx_refln_list_code          4 
_shelx_F_calc_maximum      364.53 
_exptl_crystal_F_000       560.00 
_reflns_d_resolution_high  0.6538 
 
loop_ 
 _symmetry_equiv_pos_as_xyz 
 'x, y, z' 
 '-x, y+1/2, -z+1/2' 
 '-x, -y, -z' 
 'x, -y-1/2, z-1/2' 
 
_cell_length_a     4.0259 
_cell_length_b    17.0892 
_cell_length_c    18.4934 
_cell_angle_alpha  90.000 
_cell_angle_beta   96.802 
_cell_angle_gamma  90.000 
 
_shelx_F_squared_multiplier     1.000 
 
loop_ 
 _refln_index_h 
 _refln_index_k 
 _refln_index_l 
 _refln_F_squared_calc 
 _refln_F_squared_meas 
 _refln_F_squared_sigma 
 _refln_observed_status 
   1   0   0     2668.25     2794.34     98.14 o 
   2   0   0      361.41      389.55      9.01 o 
   3   0   0      293.85      291.93      4.66 o 
   4   0   0      358.21      383.01      7.83 o 
   5   0   0        5.89        6.48      2.09 o 
   6   0   0       17.88       16.90      5.18 o 
   1   1   0     7389.16     7994.32    102.18 o 
   2   1   0      200.92      192.81      4.52 o 
   3   1   0      177.65      203.36      2.71 o 
   4   1   0      231.89      241.48      4.31 o 
   5   1   0        0.96        2.63      1.29 o 
   6   1   0        2.93        1.25      2.21 o 
   0   2   0     7658.80     7303.73    630.31 o 
   1   2   0      734.88      800.09     10.70 o 
   2   2   0      215.58      218.10      3.36 o 
   3   2   0      253.13      310.75      3.83 o 
   4   2   0       45.56       48.12      1.93 o 
   5   2   0        6.65        6.03      1.72 o 
   6   2   0       12.67       14.38      2.66 o 
   1   3   0      774.12      673.37      8.34 o 
   2   3   0      242.90      216.67      2.84 o 
   3   3   0       22.48       27.21      1.39 o 
   4   3   0      837.08      880.86      9.88 o 
   5   3   0       10.28        9.30      1.94 o 
   6   3   0       39.26       30.44      4.74 o 
   0   4   0      338.85      331.02      5.27 o 
   1   4   0     1030.32     1027.44     11.41 o 
   2   4   0        5.70        6.49      0.77 o 
   3   4   0      265.09      243.25      3.56 o 
   4   4   0      180.73      184.56      3.71 o 
   5   4   0       61.72       63.02      2.79 o 
   6   4   0        6.09        4.00      2.75 o 
   1   5   0       71.27       88.20      1.62 o 
   2   5   0     2680.96     2902.19     24.65 o 
   3   5   0        5.81        6.73      0.93 o 
   4   5   0        5.36        3.70      1.39 o 
   5   5   0       18.99       18.20      2.01 o 
   0   6   0     4091.69     4111.62     39.43 o 
   1   6   0      178.43      203.08      2.59 o 
   2   6   0      333.23      401.19      5.33 o 
   3   6   0      944.27      986.23     10.97 o 
   4   6   0      355.91      368.23      6.88 o 
   5   6   0       35.90       36.15      2.49 o 
   1   7   0     1205.91     1421.64     11.59 o 
   2   7   0        2.72        1.31      0.65 o 
   3   7   0        0.62        2.38      1.21 o 
   4   7   0      130.16      130.08      3.64 o 
   5   7   0        1.67        2.66      1.85 o 
   0   8   0     9099.92     9446.38     89.40 o 
   1   8   0      183.10      216.11      2.69 o 
   2   8   0      270.65      280.32      3.97 o 
   3   8   0       52.87       57.22      2.72 o 
   4   8   0      426.88      426.39      8.24 o 
   5   8   0       27.81       21.11      2.61 o 
   1   9   0       93.87       91.19      1.81 o 
   2   9   0      155.88      135.91      2.49 o 
   3   9   0       27.87       29.29      2.21 o 
   4   9   0     1582.03     1629.45     23.13 o 
   5   9   0        0.05        1.93      1.96 o 
   0  10   0        0.91        5.32      0.83 o 
   1  10   0       28.16       25.52      0.91 o 
   2  10   0       12.91        9.60      1.25 o 
   3  10   0     1043.88     1058.59     15.00 o 
   4  10   0      356.83      372.40      8.59 o 
   5  10   0        7.47        9.14      2.62 o 
   1  11   0       31.99       24.84      0.99 o 
   2  11   0      196.91      179.16      3.82 o 
   3  11   0       17.76       12.50      2.46 o 
   4  11   0      122.33      126.31      5.19 o 
   5  11   0       17.67       17.03      3.44 o 
   0  12   0     3182.86     3143.60     32.84 o 
   1  12   0      163.96      151.28      2.30 o 
   2  12   0      319.92      309.80      5.86 o 
   3  12   0      196.76      187.61      5.68 o 
   4  12   0      116.51      112.13      5.81 o 
   5  12   0       85.22       82.08      5.51 o 
   1  13   0     1408.13     1395.66     12.52 o 
   2  13   0      144.51      136.45      4.61 o 
   3  13   0        0.09       -1.22      1.66 o 
   4  13   0       13.82       14.80      2.79 o 
   5  13   0       31.58       35.67      4.38 o 
   0  14   0      358.76      316.48      9.25 o 
   1  14   0      194.98      178.14      3.14 o 
   2  14   0        2.62       -1.06      1.47 o 
   3  14   0       39.78       42.19      3.35 o 
   4  14   0        2.36        4.89      2.33 o 
   5  14   0       13.31       17.82      3.50 o 
   1  15   0      138.35      118.89      3.52 o 
   2  15   0       52.58       41.19      3.05 o 
   3  15   0       18.97       15.09      2.58 o 
   4  15   0      141.81      135.06      5.97 o 
   5  15   0       42.40       42.34      5.06 o 
   0  16   0       13.75        3.19      2.51 o 
   1  16   0       74.51       86.10      3.13 o 
   2  16   0      102.58       89.82      3.83 o 
   3  16   0        2.53       -0.55      1.98 o 
   4  16   0       20.14       16.57      3.01 o 
   1  17   0       40.88       39.23      2.61 o 
   2  17   0      160.59      156.18      5.02 o 
   3  17   0       32.24       23.99      3.14 o 
   4  17   0      435.85      448.85     11.69 o 
   0  18   0      339.16      334.18      8.81 o 
   1  18   0      471.46      443.01      8.88 o 
   2  18   0        2.33        0.30      1.91 o 
   3  18   0      431.85      456.02     11.33 o 
   4  18   0        0.06        1.75      2.92 o 
   1  19   0       80.34       63.25      4.38 o 
   2  19   0        1.26        2.77      2.95 o 
   3  19   0       84.87       80.60      4.68 o 
   4  19   0        0.45        3.60      3.09 o 
   0  20   0      507.22      520.83     13.34 o 
   1  20   0        0.07       -1.35      1.77 o 
   2  20   0        1.43       -0.78      2.64 o 
   3  20   0       75.82       81.88      4.92 o 
   1  21   0      402.64      396.92      8.87 o 
   2  21   0       44.41       40.94      4.42 o 
   3  21   0        0.14        2.85      3.15 o 
   0  22   0       68.57       73.74      6.30 o 
   1  22   0      194.91      198.33      8.76 o 
   2  22   0       22.09       23.14      3.49 o 
   3  22   0      282.18      320.79     11.50 o 
   1  23   0       52.40       53.70      3.97 o 
   2  23   0      150.48      153.06      6.62 o 
   0  24   0      273.21      256.81     12.69 o 
   1  24   0        8.11       10.35      2.67 o 
   2  24   0        3.74        9.10      3.62 o 
   1  25   0       59.91       65.55      5.58 o 
   0  26   0      205.09      211.40     14.58 o 
  -6   1   1       43.94       43.53      6.11 o 
  -5   1   1        0.05        1.87      1.44 o 
  -4   1   1       14.18       13.40      1.56 o 
  -3   1   1     2966.04     3098.10     29.33 o 
  -2   1   1     1495.95     1639.59     23.57 o 
  -1   1   1     3381.75     3881.84     69.98 o 
   0   1   1      151.64       -0.17      0.17 o 
   1   1   1     3948.18     4176.42     37.51 o 
   2   1   1        7.79       13.36      0.80 o 
   3   1   1       26.74       24.19      1.00 o 
   4   1   1       53.62       56.58      2.32 o 
   5   1   1        4.88        2.91      1.65 o 
   6   1   1        6.56        6.25      1.95 o 
  -6   2   1        0.22        1.76      2.29 o 
  -5   2   1       84.57       88.94      3.78 o 
  -4   2   1        6.21        7.12      1.25 o 
  -3   2   1       85.38       96.88      2.31 o 
  -2   2   1      663.75      679.09      9.32 o 
  -1   2   1       96.54      120.28      3.46 o 
   0   2   1       54.85       62.42      1.02 o 
   1   2   1     5089.49     5366.47     50.13 o 
   2   2   1      414.27      438.31      5.10 o 
   3   2   1      127.60      133.05      2.34 o 
   4   2   1       39.79       38.31      1.83 o 
   5   2   1        1.46        1.46      1.45 o 
   6   2   1       15.44       11.13      2.73 o 
  -6   3   1       61.16       58.95      5.66 o 
  -5   3   1       55.83       58.29      3.37 o 
  -4   3   1      298.28      297.05      4.58 o 
  -3   3   1      113.04      116.39      2.58 o 
  -2   3   1        2.90        2.35      0.83 o 
  -1   3   1       25.12       24.27      1.06 o 
   0   3   1        8.80        8.63      0.61 o 
   1   3   1      546.23      552.53      5.54 o 
   2   3   1        1.65        5.84      0.74 o 
   3   3   1       87.38       84.25      2.15 o 
   4   3   1      104.17      111.87      2.91 o 
   5   3   1        0.01        0.46      1.50 o 
   6   3   1       24.71       22.60      3.41 o 
  -6   4   1       92.68       77.20     10.95 o 
  -5   4   1     1502.17     1570.81     24.73 o 
  -4   4   1        2.89        3.36      1.13 o 
  -3   4   1      118.51      124.91      2.33 o 
  -2   4   1       73.19       62.51      1.75 o 
  -1   4   1     1365.73     1472.27     16.96 o 
   0   4   1      222.49      185.93      2.33 o 
   1   4   1     7430.36     7578.19     63.94 o 
   2   4   1      459.89      465.49      5.41 o 
   3   4   1        4.53        3.65      0.75 o 
   4   4   1        3.00        3.71      1.22 o 
   5   4   1      310.01      320.02      6.15 o 
   6   4   1       32.81       29.54      3.73 o 
  -6   5   1      191.12      196.83      8.50 o 
  -5   5   1       87.89       90.47      3.24 o 
  -4   5   1       72.26       64.67      2.45 o 
  -3   5   1      908.53      929.74      9.76 o 
  -2   5   1      397.24      419.65      4.97 o 
  -1   5   1      444.94      450.64      4.58 o 
   0   5   1      591.41      612.15      5.45 o 
   1   5   1     2604.47     2747.84     21.47 o 
   2   5   1      352.23      339.93      4.04 o 
   3   5   1      208.73      210.41      3.77 o 
   4   5   1      107.87      103.55      3.36 o 
   5   5   1      375.02      399.43      7.18 o 
  -5   6   1       82.09       83.22      3.56 o 
  -4   6   1       64.45       66.32      2.99 o 
  -3   6   1      113.51      118.54      3.72 o 
  -2   6   1      897.99      993.39      9.76 o 
  -1   6   1     1868.33     2050.40     17.22 o 
   0   6   1       82.82       68.25      1.16 o 
   1   6   1       96.54       89.58      1.54 o 
   2   6   1       27.36       36.43      1.41 o 
   3   6   1        0.37        1.18      0.94 o 
   4   6   1      296.42      293.42      6.33 o 
   5   6   1       91.37       87.20      3.54 o 
  -5   7   1        0.79       -0.82      1.73 o 
  -4   7   1      304.58      314.43      6.31 o 
  -3   7   1      332.57      315.23      5.70 o 
  -2   7   1     1407.99     1489.83     14.01 o 
  -1   7   1     2227.06     2296.40     18.56 o 
   0   7   1      129.67      141.84      1.72 o 
   1   7   1     4039.08     4260.64     30.83 o 
   2   7   1       38.63       36.68      1.16 o 
   3   7   1      203.24      197.72      4.69 o 
   4   7   1       49.68       48.09      3.02 o 
   5   7   1       10.86       11.05      2.07 o 
  -5   8   1       31.29       32.06      3.58 o 
  -4   8   1       65.10       63.91      4.74 o 
  -3   8   1      162.51      165.13      5.05 o 
  -2   8   1      660.59      661.75      7.42 o 
  -1   8   1       43.63       44.60      1.17 o 
   0   8   1      173.60      150.70      1.88 o 
   1   8   1     3379.74     3564.84     26.79 o 
   2   8   1      198.56      193.65      3.19 o 
   3   8   1        1.38        1.59      1.28 o 
   4   8   1      606.50      614.18      9.62 o 
   5   8   1      200.22      216.09      7.21 o 
  -5   9   1       25.33       19.79      3.50 o 
  -4   9   1      252.70      257.05      8.58 o 
  -3   9   1      199.86      180.40      4.62 o 
  -2   9   1      277.79      298.82      5.20 o 
  -1   9   1        4.18        1.08      0.58 o 
   0   9   1     1150.01     1178.31      8.62 o 
   1   9   1      578.94      644.64      5.52 o 
   2   9   1        0.31        0.46      0.70 o 
   3   9   1       18.21       15.57      1.88 o 
   4   9   1      478.52      468.89      8.17 o 
   5   9   1        0.84        0.13      1.97 o 
  -5  10   1        5.60        4.07      2.28 o 
  -4  10   1       32.83       27.16      2.87 o 
  -3  10   1       38.17       31.97      2.38 o 
  -2  10   1      186.14      180.56      3.66 o 
  -1  10   1      862.01      806.40      6.93 o 
   0  10   1     1034.16      964.47      7.35 o 
   1  10   1      108.84      124.73      1.76 o 
   2  10   1      611.39      594.68     10.54 o 
   3  10   1     1250.27     1219.06     16.85 o 
   4  10   1       52.80       51.58      2.92 o 
   5  10   1      122.93      122.45      6.54 o 
  -5  11   1        8.19        8.65      2.58 o 
  -4  11   1       23.78       16.18      3.50 o 
  -3  11   1      263.89      253.33      6.47 o 
  -2  11   1      150.66      128.22      3.23 o 
  -1  11   1      533.07      567.40      5.30 o 
   0  11   1      146.44      132.60      1.87 o 
   1  11   1       84.65       73.37      1.43 o 
   2  11   1      210.19      209.11      4.19 o 
   3  11   1       36.00       29.48      2.48 o 
   4  11   1        1.92        3.77      1.82 o 
   5  11   1       14.86       16.24      2.81 o 
  -5  12   1       88.08       84.47      4.89 o 
  -4  12   1      118.29      105.04      4.85 o 
  -3  12   1       76.60       70.60      3.74 o 
  -2  12   1       63.91       62.34      2.48 o 
  -1  12   1      533.14      518.09      5.08 o 
   0  12   1      302.20      296.68      4.20 o 
   1  12   1       21.07       17.53      1.01 o 
   2  12   1        0.81       -1.02      1.02 o 
   3  12   1        1.96        2.52      1.67 o 
   4  12   1       76.02       72.51      4.38 o 
   5  12   1        7.10        8.61      2.88 o 
  -5  13   1        0.01        1.61      2.19 o 
  -4  13   1       55.69       45.96      3.66 o 
  -3  13   1      344.25      335.76      7.93 o 
  -2  13   1      528.23      483.99      8.33 o 
  -1  13   1     4204.51     4010.03     32.34 o 
   0  13   1       27.22       24.33      1.08 o 
   1  13   1      657.14      637.24      7.77 o 
   2  13   1      104.31      103.56      4.49 o 
   3  13   1      424.14      403.62      8.93 o 
   4  13   1      133.57      130.35      5.67 o 
   5  13   1       35.15       46.66      4.39 o 
  -5  14   1       19.11       16.41      2.92 o 
  -4  14   1        0.02        2.29      2.18 o 
  -3  14   1      173.14      159.74      5.59 o 
  -2  14   1     1780.93     1712.21     21.77 o 
  -1  14   1      466.70      482.64      5.78 o 
   0  14   1      794.05      741.06      8.11 o 
   1  14   1      859.75      829.13      8.90 o 
   2  14   1     1328.84     1258.15     15.92 o 
   3  14   1        1.60        4.19      2.02 o 
   4  14   1       58.90       60.34      4.31 o 
   5  14   1      105.14      111.62      6.14 o 
  -5  15   1       23.68       16.79      3.17 o 
  -4  15   1       45.40       41.22      3.79 o 
  -3  15   1       41.45       40.39      3.47 o 
  -2  15   1        1.58        1.53      1.55 o 
  -1  15   1       13.02       14.93      2.15 o 
   0  15   1       38.27       33.60      1.83 o 
   1  15   1      379.50      343.59      5.34 o 
   2  15   1      141.59      105.46      3.96 o 
   3  15   1       89.40       83.37      5.01 o 
   4  15   1        4.22        5.53      2.74 o 
  -4  16   1       63.18       77.48      4.90 o 
  -3  16   1        0.01        1.25      2.04 o 
  -2  16   1       15.74       20.47      2.38 o 
  -1  16   1        6.38        3.34      1.32 o 
   0  16   1     1179.31     1064.62     13.80 o 
   1  16   1      335.13      402.86      6.37 o 
   2  16   1      445.90      403.09      8.40 o 
   3  16   1       29.86       35.97      3.46 o 
   4  16   1      112.39      115.83      6.14 o 
  -4  17   1      277.26      282.44      9.25 o 
  -3  17   1        5.98        6.36      2.43 o 
  -2  17   1      119.43      113.73      7.32 o 
  -1  17   1        0.24        1.10      1.51 o 
   0  17   1      347.97      366.82      6.47 o 
   1  17   1       56.74       52.70      2.73 o 
   2  17   1      100.19      110.40      5.37 o 
   3  17   1       97.16       93.14      5.33 o 
   4  17   1       23.58       20.38      3.35 o 
  -4  18   1        0.08        5.92      2.89 o 
  -3  18   1        4.40        3.01      2.44 o 
  -2  18   1        2.34        5.26      1.96 o 
  -1  18   1        0.02       -1.53      1.53 o 
   0  18   1      108.21      104.48      3.47 o 
   1  18   1      247.87      228.80      5.66 o 
   2  18   1       23.88       22.13      2.73 o 
   3  18   1        5.30        3.66      2.37 o 
   4  18   1       18.82       19.89      3.32 o 
  -4  19   1       49.22       51.27      5.64 o 
  -3  19   1        1.93        3.10      3.07 o 
  -2  19   1       98.58       97.14      6.77 o 
  -1  19   1      106.87      108.06      5.31 o 
   0  19   1      586.74      562.07      9.39 o 
   1  19   1       50.57       49.72      4.05 o 
   2  19   1      263.87      256.40      7.62 o 
   3  19   1       26.76       26.63      3.33 o 
   4  19   1       10.21       12.26      3.17 o 
  -3  20   1       24.73       24.01      3.44 o 
  -2  20   1      106.63       97.85      5.80 o 
  -1  20   1      107.46      107.25      4.21 o 
   0  20   1        3.39        7.84      1.81 o 
   1  20   1      289.50      295.61      7.74 o 
   2  20   1      183.50      189.01      8.43 o 
   3  20   1       37.26       39.46      3.81 o 
  -3  21   1        6.96       10.87      3.54 o 
  -2  21   1        5.57        9.44      3.19 o 
  -1  21   1       88.89       90.72      4.34 o 
   0  21   1       69.19       83.82      4.67 o 
   1  21   1        2.70        2.87      2.21 o 
   2  21   1       51.93       61.11      5.01 o 
   3  21   1      128.98      136.63      7.63 o 
  -3  22   1       53.15       49.09      6.37 o 
  -2  22   1      271.96      282.84      9.36 o 
  -1  22   1        2.12        5.44      2.38 o 
   0  22   1       24.79       28.60      3.17 o 
   1  22   1      378.99      388.13     11.91 o 
   2  22   1      154.93      156.86      6.53 o 
   3  22   1      190.05      206.55      9.16 o 
  -2  23   1      105.56      119.91      7.22 o 
  -1  23   1        0.04        3.46      2.45 o 
   0  23   1      105.06      102.59      6.06 o 
   1  23   1      182.74      211.72     11.68 o 
   2  23   1      206.61      220.92      8.40 o 
  -2  24   1        4.96        6.36      3.24 o 
  -1  24   1       29.45       37.59      3.63 o 
   0  24   1       17.37       16.24      3.40 o 
   1  24   1        1.04        2.00      2.44 o 
   2  24   1      156.64      168.37      8.25 o 
  -1  25   1       21.55       18.96      3.87 o 
   0  25   1      285.23      301.24     11.47 o 
   1  25   1       62.82       69.37      4.49 o 
   0  26   1       19.48       25.20      4.95 o 
  -6   0   2       52.96       65.17      9.51 o 
  -5   0   2       73.27       66.22      4.92 o 
  -4   0   2      816.19      870.74     17.90 o 
  -3   0   2      928.83     1052.91     31.83 o 
  -2   0   2      161.38      175.85      6.34 o 
  -1   0   2      247.85      308.83     16.26 o 
   1   0   2       57.22       47.58      1.63 o 
   2   0   2     3113.85     3296.72     37.27 o 
   3   0   2     1528.81     1629.09     18.89 o 
   4   0   2       36.37       36.64      2.68 o 
   5   0   2      193.42      191.68      6.55 o 
   6   0   2        0.08        3.38      2.85 o 
  -6   1   2        7.53        3.50      4.33 o 
  -5   1   2        2.97        5.00      1.49 o 
  -4   1   2      150.54      154.79      3.92 o 
  -3   1   2      504.01      560.19      8.37 o 
  -2   1   2      920.85     1013.72     14.26 o 
  -1   1   2     4884.76     5363.00    129.49 o 
   0   1   2     2528.46     2323.23     81.61 o 
   1   1   2     1844.28     1933.26     16.79 o 
   2   1   2     1530.57     1642.46     14.24 o 
   3   1   2      149.04      163.38      2.56 o 
   4   1   2        2.89        1.23      1.00 o 
   5   1   2       19.52       17.51      1.96 o 
   6   1   2        0.03        1.41      1.88 o 
  -6   2   2       35.26       34.14      6.91 o 
  -5   2   2       31.00       33.63      2.64 o 
  -4   2   2      127.96      125.60      3.58 o 
  -3   2   2       36.38       40.50      1.78 o 
  -2   2   2       91.16       74.11      2.48 o 
  -1   2   2     7720.68     8728.95    180.49 o 
   0   2   2     7738.38     7580.03     68.16 o 
   1   2   2      649.02      626.34      6.28 o 
   2   2   2      328.85      336.18      3.99 o 
   3   2   2      366.14      357.36      4.52 o 
   4   2   2       46.09       47.54      2.13 o 
   5   2   2      131.73      127.24      4.02 o 
   6   2   2       15.88       12.92      2.26 o 
  -6   3   2       19.94       19.10      3.18 o 
  -5   3   2       71.62       86.16      4.42 o 
  -4   3   2      115.96      117.82      3.41 o 
  -3   3   2        0.72        2.04      0.83 o 
  -2   3   2     2202.43     2359.61     31.57 o 
  -1   3   2      754.19      899.38     11.55 o 
   0   3   2     2106.75     2093.14     18.38 o 
   1   3   2     3949.55     4015.37     34.98 o 
   2   3   2       44.55       33.83      1.15 o 
   3   3   2      118.56      118.48      2.58 o 
   4   3   2      295.57      298.28      5.05 o 
   5   3   2       47.15       44.71      3.12 o 
   6   3   2       19.62       14.96      4.42 o 
  -6   4   2       17.14       13.65      3.21 o 
  -5   4   2       55.49       49.37      3.33 o 
  -4   4   2       15.79       12.50      1.94 o 
  -3   4   2       82.21       83.08      1.85 o 
  -2   4   2       56.58       52.00      1.70 o 
  -1   4   2     1051.69     1099.44     12.06 o 
   0   4   2     1245.40     1166.24     10.53 o 
   1   4   2      225.73      255.18      2.52 o 
   2   4   2      191.83      196.19      2.74 o 
   3   4   2       10.84       15.66      1.30 o 
   4   4   2       35.80       36.23      2.19 o 
   5   4   2       33.98       34.03      2.77 o 
  -6   5   2       61.64       60.37      4.94 o 
  -5   5   2        6.80        4.82      2.07 o 
  -4   5   2      114.20      117.30      3.67 o 
  -3   5   2      123.57      133.38      2.55 o 
  -2   5   2       59.36       55.56      2.12 o 
  -1   5   2       24.66       20.68      0.68 o 
   0   5   2       19.79       21.33      0.65 o 
   1   5   2       31.50       43.89      1.04 o 
   2   5   2      430.30      475.63      5.47 o 
   3   5   2      176.98      176.54      3.34 o 
   4   5   2        3.88        1.61      1.38 o 
   5   5   2       66.22       62.53      3.16 o 
  -5   6   2        4.76        3.71      1.66 o 
  -4   6   2        5.75        5.36      1.39 o 
  -3   6   2      228.99      246.09      4.06 o 
  -2   6   2       44.47       70.21      1.71 o 
  -1   6   2      488.99      496.11      4.87 o 
   0   6   2     1408.49     1387.52     10.22 o 
   1   6   2       94.08       94.06      1.46 o 
   2   6   2      256.02      273.51      4.01 o 
   3   6   2       41.50       39.49      1.96 o 
   4   6   2        1.44        1.36      1.38 o 
   5   6   2       77.34       86.57      3.67 o 
  -5   7   2        3.32        2.96      1.92 o 
  -4   7   2      204.63      203.01      4.85 o 
  -3   7   2      243.32      261.29      6.40 o 
  -2   7   2      754.97      794.28      8.89 o 
  -1   7   2      236.22      235.23      2.89 o 
   0   7   2      262.42      272.09      2.61 o 
   1   7   2     1134.53     1196.51      9.15 o 
   2   7   2      407.10      477.07      5.29 o 
   3   7   2      633.89      645.55      9.94 o 
   4   7   2       23.54       22.61      3.61 o 
   5   7   2       27.17       23.89      2.66 o 
  -5   8   2      417.12      410.46      9.14 o 
  -4   8   2       50.39       45.37      3.02 o 
  -3   8   2      153.57      156.44      4.12 o 
  -2   8   2      356.91      372.03      4.65 o 
  -1   8   2       56.72       59.03      1.36 o 
   0   8   2      897.89      916.91      7.06 o 
   1   8   2     1257.11     1423.18     10.84 o 
   2   8   2      265.11      260.96      3.70 o 
   3   8   2      140.19      142.16      4.20 o 
   4   8   2      453.90      453.38      8.79 o 
   5   8   2       35.05       33.99      2.96 o 
  -5   9   2        5.78        3.63      2.27 o 
  -4   9   2      138.25      137.13      4.90 o 
  -3   9   2      175.49      181.41      5.62 o 
  -2   9   2     1500.55     1562.35     17.09 o 
  -1   9   2     3954.74     4134.91     34.16 o 
   0   9   2     3913.84     4117.67     26.95 o 
   1   9   2     2108.83     2233.49     15.95 o 
   2   9   2      681.50      698.92      8.30 o 
   3   9   2       23.96       22.37      2.16 o 
   4   9   2       37.64       37.89      3.20 o 
   5   9   2       99.95      108.31      5.47 o 
  -5  10   2       11.95       11.33      2.23 o 
  -4  10   2       77.05       69.12      3.87 o 
  -3  10   2       41.73       33.16      4.04 o 
  -2  10   2       71.96       83.71      2.55 o 
  -1  10   2      320.96      336.64      3.56 o 
   0  10   2      212.21      235.40      2.48 o 
   1  10   2       31.05       38.77      1.19 o 
   2  10   2       58.65       52.41      2.08 o 
   3  10   2      349.57      338.68      6.99 o 
   4  10   2       15.93       14.90      2.32 o 
   5  10   2        2.52        5.59      2.36 o 
  -5  11   2        3.11        3.70      2.10 o 
  -4  11   2       10.68        8.55      2.17 o 
  -3  11   2        4.59        4.17      1.64 o 
  -2  11   2      714.64      733.02      9.43 o 
  -1  11   2      179.55      173.81      2.36 o 
   0  11   2      126.64      123.84      1.77 o 
   1  11   2      926.98      949.16      8.04 o 
   2  11   2       47.44       52.27      2.43 o 
   3  11   2        3.41        5.93      1.73 o 
   4  11   2        1.20        2.80      1.84 o 
   5  11   2        5.13        4.93      2.51 o 
  -5  12   2        0.46        1.43      2.08 o 
  -4  12   2      231.97      212.55      6.53 o 
  -3  12   2      175.10      173.16      5.43 o 
  -2  12   2        2.03        2.09      1.29 o 
  -1  12   2      572.75      553.02      5.34 o 
   0  12   2     1440.90     1390.43     10.35 o 
   1  12   2        0.89        0.94      0.62 o 
   2  12   2      233.56      226.59      4.57 o 
   3  12   2      582.59      558.46      9.92 o 
   4  12   2        4.95        4.27      2.03 o 
   5  12   2       18.70       19.52      3.19 o 
  -5  13   2       71.53       66.84      4.12 o 
  -4  13   2       13.61       12.76      3.16 o 
  -3  13   2      289.85      274.55      7.05 o 
  -2  13   2      234.68      229.11      5.48 o 
  -1  13   2      616.67      588.94      6.30 o 
   0  13   2      170.56      163.43      2.66 o 
   1  13   2      449.92      397.68      4.80 o 
   2  13   2      376.56      359.32      6.49 o 
   3  13   2       51.81       49.98      3.20 o 
   4  13   2      121.20      112.81      4.99 o 
   5  13   2        3.25        5.71      2.68 o 
  -5  14   2        1.35        3.88      2.55 o 
  -4  14   2       11.36       10.63      2.61 o 
  -3  14   2        3.15        6.04      2.08 o 
  -2  14   2      102.95       96.01      3.70 o 
  -1  14   2        2.14       -0.27      0.91 o 
   0  14   2       21.50       25.21      1.51 o 
   1  14   2      104.05      102.94      2.42 o 
   2  14   2       22.05       24.51      2.21 o 
   3  14   2       30.08       22.27      3.01 o 
   4  14   2        7.64       10.27      2.58 o 
   5  14   2       53.06       50.33      4.47 o 
  -5  15   2       10.42        8.40      2.73 o 
  -4  15   2        4.64        7.75      2.52 o 
  -3  15   2      658.50      665.55     12.59 o 
  -2  15   2       52.27       51.67      3.01 o 
  -1  15   2      541.40      542.35      7.30 o 
   0  15   2      196.63      186.68      3.79 o 
   1  15   2      133.88      124.22      3.49 o 
   2  15   2      859.34      875.67     12.95 o 
   3  15   2        1.26        1.18      2.10 o 
   4  15   2       49.61       55.90      4.12 o 
  -4  16   2        8.80        8.96      2.81 o 
  -3  16   2       28.27       27.70      3.13 o 
  -2  16   2        0.05        0.14      1.62 o 
  -1  16   2       33.66       34.72      2.15 o 
   0  16   2       73.49       76.43      2.82 o 
   1  16   2        6.88        1.02      1.21 o 
   2  16   2       30.51       32.61      2.62 o 
   3  16   2       38.91       36.66      3.78 o 
   4  16   2        3.85        6.50      2.57 o 
  -4  17   2        2.23        1.77      2.54 o 
  -3  17   2       15.03       14.30      2.85 o 
  -2  17   2      665.99      630.73     10.77 o 
  -1  17   2      137.22      147.63      4.41 o 
   0  17   2       27.74       33.71      2.16 o 
   1  17   2      734.86      689.19     10.42 o 
   2  17   2       83.73       68.24      3.77 o 
   3  17   2       17.44       12.56      3.01 o 
   4  17   2       35.85       29.96      3.87 o 
  -4  18   2      117.93      123.11      6.22 o 
  -3  18   2      301.62      292.80     14.27 o 
  -2  18   2       19.48       19.98      2.51 o 
  -1  18   2      195.62      192.28      5.20 o 
   0  18   2      235.13      226.02      7.39 o 
   1  18   2       13.92       11.11      1.82 o 
   2  18   2      284.34      276.58      7.17 o 
   3  18   2      387.52      405.11     10.07 o 
   4  18   2       19.47       21.03      3.41 o 
  -4  19   2       52.51       56.82      5.89 o 
  -3  19   2      162.29      171.93      6.94 o 
  -2  19   2        0.29        3.39      2.60 o 
  -1  19   2       49.83       42.63      2.97 o 
   0  19   2       49.86       45.76      2.76 o 
   1  19   2        0.94        5.12      1.79 o 
   2  19   2      184.23      191.16      6.62 o 
   3  19   2       38.08       35.93      3.66 o 
   4  19   2        0.01        2.38      2.72 o 
  -3  20   2      340.29      365.58      8.75 o 
  -2  20   2       11.63        6.83      3.14 o 
  -1  20   2      110.43      105.39      4.21 o 
   0  20   2      175.91      175.49      4.82 o 
   1  20   2        0.71       -0.26      1.90 o 
   2  20   2      425.98      459.89     11.94 o 
   3  20   2        0.54        1.77      2.47 o 
  -3  21   2       65.77       65.52      5.58 o 
  -2  21   2      349.98      337.84     10.25 o 
  -1  21   2      476.90      486.98     10.05 o 
   0  21   2      303.20      312.53      6.70 o 
   1  21   2      503.20      516.11     13.17 o 
   2  21   2      117.26      124.80      5.72 o 
   3  21   2       35.52       36.01      4.63 o 
  -3  22   2       11.09        7.79      3.59 o 
  -2  22   2       13.67       15.73      3.30 o 
  -1  22   2       78.46       74.91      5.97 o 
   0  22   2       64.20       63.95      3.44 o 
   1  22   2       10.94        6.58      2.53 o 
   2  22   2        9.45        5.69      2.90 o 
   3  22   2        8.81        5.84      3.62 o 
  -2  23   2       88.88       91.78      6.31 o 
  -1  23   2        0.04       -0.76      2.22 o 
   0  23   2        2.68        1.79      2.24 o 
   1  23   2      146.25      141.38      5.83 o 
   2  23   2        3.25        8.04      2.96 o 
  -2  24   2        0.20       -1.63      2.93 o 
  -1  24   2       16.63       13.94      2.95 o 
   0  24   2       15.58       15.86      3.39 o 
   1  24   2        0.43        1.05      2.56 o 
   2  24   2        7.04        6.57      3.59 o 
  -1  25   2        5.37        8.12      3.24 o 
   0  25   2        3.74        3.71      2.98 o 
   1  25   2        8.66       11.35      2.84 o 
   0  26   2       17.95       20.13      4.63 o 
  -6   1   3        6.88       -2.21      6.49 o 
  -5   1   3       19.09       18.40      2.47 o 
  -4   1   3        0.60       -0.24      1.11 o 
  -3   1   3        0.27        0.41      0.71 o 
  -2   1   3     1123.90     1193.35     20.62 o 
  -1   1   3      965.23     1010.40     18.21 o 
   0   1   3     3934.81     3938.99     34.27 o 
   1   1   3      471.18      483.98      4.28 o 
   2   1   3     6653.47     6956.18     55.50 o 
   3   1   3      111.40      106.78      2.36 o 
   4   1   3        5.89        6.70      1.28 o 
   5   1   3       66.17       70.87      3.09 o 
  -6   2   3       16.66       17.77      4.71 o 
  -5   2   3       23.47       26.51      2.36 o 
  -4   2   3       57.25       53.38      2.33 o 
  -3   2   3       96.30       98.58      2.62 o 
  -2   2   3     1532.35     1675.06     25.81 o 
  -1   2   3      310.34      370.39     13.81 o 
   0   2   3      122.66      134.21      1.73 o 
   1   2   3     1043.30     1037.87      8.57 o 
   2   2   3       76.92       88.52      1.92 o 
   3   2   3       30.05       26.65      1.51 o 
   4   2   3      185.35      186.95      3.95 o 
   5   2   3        1.12        1.95      1.55 o 
  -6   3   3        0.95        1.52      2.28 o 
  -5   3   3       27.81       29.62      2.64 o 
  -4   3   3       71.99       74.83      2.79 o 
  -3   3   3        0.48        1.50      0.89 o 
  -2   3   3      135.13      118.33      4.02 o 
  -1   3   3        5.35        5.76      0.72 o 
   0   3   3        7.59        8.89      0.51 o 
   1   3   3       47.85       42.51      0.92 o 
   2   3   3       81.91       83.60      1.89 o 
   3   3   3      466.56      443.02      5.91 o 
   4   3   3       78.45       70.92      2.75 o 
   5   3   3       87.86       79.13      3.68 o 
  -6   4   3       38.04       32.31      6.39 o 
  -5   4   3       13.50       15.05      2.60 o 
  -4   4   3       40.62       43.49      3.00 o 
  -3   4   3      160.72      171.21      3.95 o 
  -2   4   3     2293.25     2402.60     25.59 o 
  -1   4   3       11.76       19.43      0.90 o 
   0   4   3      690.23      760.30      6.43 o 
   1   4   3      120.18      123.63      1.60 o 
   2   4   3      333.88      333.98      3.83 o 
   3   4   3        0.90        1.55      0.90 o 
   4   4   3     2784.23     2847.16     29.56 o 
   5   4   3       94.76       89.87      3.58 o 
  -6   5   3      187.36      191.22      8.51 o 
  -5   5   3       42.47       43.80      3.68 o 
  -4   5   3      176.46      179.29      6.07 o 
  -3   5   3      208.10      205.30      3.96 o 
  -2   5   3      580.44      641.28      7.21 o 
  -1   5   3      809.38      852.61      7.71 o 
   0   5   3      471.84      452.04      3.78 o 
   1   5   3      156.58      165.58      2.24 o 
   2   5   3     1826.04     1824.51     15.73 o 
   3   5   3      425.85      417.47      6.25 o 
   4   5   3      315.44      325.35      6.24 o 
   5   5   3      345.35      341.22      7.62 o 
  -5   6   3      149.62      148.95      5.97 o 
  -4   6   3        1.21        0.39      1.23 o 
  -3   6   3        0.14       -0.20      0.91 o 
  -2   6   3       49.71       56.70      1.81 o 
  -1   6   3       33.55       31.62      0.88 o 
   0   6   3     1669.76     1771.46     12.87 o 
   1   6   3     1053.48     1125.64      8.68 o 
   2   6   3      178.90      189.15      2.78 o 
   3   6   3       78.81       77.88      3.76 o 
   4   6   3      139.15      146.92      4.23 o 
   5   6   3       17.71       15.32      2.25 o 
  -5   7   3        6.54        9.98      2.19 o 
  -4   7   3      125.97      131.92      6.87 o 
  -3   7   3       82.51       79.97      3.27 o 
  -2   7   3     1357.40     1415.19     14.55 o 
  -1   7   3      394.83      442.05      4.42 o 
   0   7   3     2797.29     2789.70     19.40 o 
   1   7   3     1293.62     1428.42     10.51 o 
   2   7   3      636.50      624.74      6.88 o 
   3   7   3      962.77      966.03     12.04 o 
   4   7   3        1.54       -1.19      1.50 o 
   5   7   3        0.12       -1.74      1.74 o 
  -5   8   3      422.92      431.96     10.98 o 
  -4   8   3        3.88        3.89      1.72 o 
  -3   8   3       16.17        9.76      1.55 o 
  -2   8   3     1785.72     1882.89     17.96 o 
  -1   8   3      298.96      272.99      3.22 o 
   0   8   3       19.31       23.19      0.89 o 
   1   8   3      503.23      484.60      4.14 o 
   2   8   3      297.08      285.08      4.02 o 
   3   8   3       60.41       60.50      2.70 o 
   4   8   3       50.42       56.35      3.26 o 
   5   8   3       22.10       20.07      2.74 o 
  -5   9   3      134.63      125.90      5.50 o 
  -4   9   3        0.40        1.51      1.66 o 
  -3   9   3        1.53        1.62      1.38 o 
  -2   9   3      358.28      388.61      5.99 o 
  -1   9   3      473.85      505.78      4.81 o 
   0   9   3       13.18       18.33      0.73 o 
   1   9   3      338.32      358.06      3.40 o 
   2   9   3      453.25      440.06      5.89 o 
   3   9   3      175.68      164.71      5.28 o 
   4   9   3       25.63       24.40      3.32 o 
   5   9   3        0.35        1.17      2.18 o 
  -5  10   3       30.34       33.55      3.48 o 
  -4  10   3      717.29      735.66     17.23 o 
  -3  10   3      171.41      164.98      5.83 o 
  -2  10   3       32.44       31.84      1.77 o 
  -1  10   3      658.76      592.04      5.35 o 
   0  10   3      569.84      509.94      4.43 o 
   1  10   3      384.33      380.96      3.73 o 
   2  10   3       54.48       40.29      2.00 o 
   3  10   3       26.11       22.35      2.34 o 
   4  10   3       65.17       74.82      4.68 o 
   5  10   3       80.11       77.75      5.78 o 
  -5  11   3        0.39       -0.74      2.49 o 
  -4  11   3        8.23        9.44      2.26 o 
  -3  11   3       92.71       87.24      3.88 o 
  -2  11   3       99.12       91.91      3.02 o 
  -1  11   3      241.33      229.89      3.26 o 
   0  11   3      890.49      932.90      7.32 o 
   1  11   3      160.81      129.38      2.00 o 
   2  11   3      566.94      528.40      7.99 o 
   3  11   3       26.18       15.20      2.11 o 
   4  11   3        2.18        1.71      1.95 o 
   5  11   3       31.36       38.11      3.78 o 
  -5  12   3       79.83       75.99      4.91 o 
  -4  12   3        0.24        2.75      2.06 o 
  -3  12   3        6.04        8.36      1.97 o 
  -2  12   3        0.23        1.76      1.28 o 
  -1  12   3       66.39       68.42      1.60 o 
   0  12   3      418.38      396.74      4.38 o 
   1  12   3       92.90       87.24      1.86 o 
   2  12   3      144.96      140.95      3.78 o 
   3  12   3      281.16      246.86      6.49 o 
   4  12   3      184.61      180.56      6.79 o 
   5  12   3        3.79        1.21      2.50 o 
  -5  13   3       71.18       64.25      4.80 o 
  -4  13   3      165.11      153.15      5.87 o 
  -3  13   3      163.45      166.12      5.48 o 
  -2  13   3      163.22      167.47      4.57 o 
  -1  13   3        0.21       -0.76      0.76 o 
   0  13   3     5070.29     4803.08     31.78 o 
   1  13   3      360.68      291.99      5.09 o 
   2  13   3      399.19      408.68      7.43 o 
   3  13   3      171.14      179.52      6.43 o 
   4  13   3       10.47        9.52      2.71 o 
   5  13   3       10.90       10.01      3.85 o 
  -5  14   3       22.75       20.65      3.60 o 
  -4  14   3        0.88        2.48      2.25 o 
  -3  14   3      388.86      378.53      8.67 o 
  -2  14   3      878.00      881.10     12.95 o 
  -1  14   3      746.21      727.44      8.10 o 
   0  14   3      816.15      821.99      8.44 o 
   1  14   3     1861.88     1774.43     17.98 o 
   2  14   3      186.36      150.51      4.39 o 
   3  14   3        1.16        1.18      1.88 o 
   4  14   3       34.72       23.91      4.10 o 
   5  14   3        7.06        8.38      2.90 o 
  -5  15   3        4.08        3.85      2.97 o 
  -4  15   3       32.15       29.22      3.44 o 
  -3  15   3      105.63       95.67      4.63 o 
  -2  15   3      434.09      431.24      8.12 o 
  -1  15   3        4.09        2.49      1.16 o 
   0  15   3        0.31        0.22      1.07 o 
   1  15   3        0.05       -1.01      1.01 o 
   2  15   3       84.56       99.46      4.08 o 
   3  15   3       45.96       40.31      3.72 o 
   4  15   3       45.04       43.74      4.34 o 
  -4  16   3       32.41       36.27      3.83 o 
  -3  16   3      109.27      106.55      6.71 o 
  -2  16   3      185.85      219.87      5.71 o 
  -1  16   3     1181.46     1133.40     14.35 o 
   0  16   3        0.13       -1.16      1.16 o 
   1  16   3        9.50       15.78      1.61 o 
   2  16   3        3.25        4.42      1.72 o 
   3  16   3      106.65      116.45      5.74 o 
   4  16   3      205.13      202.05      7.03 o 
  -4  17   3       56.76       51.19      4.41 o 
  -3  17   3       46.22       61.14      4.33 o 
  -2  17   3       49.16       47.94      3.17 o 
  -1  17   3      260.87      276.81      6.08 o 
   0  17   3       39.05       39.86      2.40 o 
   1  17   3       60.53       57.93      3.34 o 
   2  17   3       15.01       16.18      2.22 o 
   3  17   3      514.56      538.09     16.44 o 
   4  17   3        3.04        4.30      2.71 o 
  -4  18   3        0.63       -0.09      2.73 o 
  -3  18   3        8.41        7.20      2.64 o 
  -2  18   3      131.50      140.89      6.40 o 
  -1  18   3      201.71      196.63      5.28 o 
   0  18   3        0.00       -1.37      1.37 o 
   1  18   3        5.08        5.93      1.69 o 
   2  18   3        3.62        1.26      2.29 o 
   3  18   3        6.04        3.45      2.54 o 
   4  18   3       11.88        8.50      3.20 o 
  -4  19   3       23.53       16.40      3.82 o 
  -3  19   3      136.33      146.95      5.68 o 
  -2  19   3       11.10       10.77      2.98 o 
  -1  19   3      502.02      503.35      9.27 o 
   0  19   3      245.60      228.45      5.36 o 
   1  19   3       29.74       30.02      2.46 o 
   2  19   3        2.84        5.27      2.55 o 
   3  19   3      100.70      106.84      4.92 o 
   4  19   3        8.05        7.53      3.87 o 
  -3  20   3       57.83       54.71      4.27 o 
  -2  20   3      259.52      255.34      8.62 o 
  -1  20   3        4.79        3.02      2.25 o 
   0  20   3       36.31       35.24      2.57 o 
   1  20   3      107.74      100.83      4.72 o 
   2  20   3       49.54       45.38      4.53 o 
   3  20   3        6.39        3.38      2.39 o 
  -3  21   3       15.99       14.36      5.70 o 
  -2  21   3       15.40       14.84      3.54 o 
  -1  21   3       41.56       48.70      3.54 o 
   0  21   3       89.98       92.67      3.76 o 
   1  21   3        1.10       -1.39      2.02 o 
   2  21   3        2.39        5.03      2.68 o 
   3  21   3       90.00      102.27      7.34 o 
  -3  22   3       33.83       34.49      4.83 o 
  -2  22   3      275.89      279.95     10.67 o 
  -1  22   3       14.37       18.20      2.81 o 
   0  22   3       12.70       13.48      2.29 o 
   1  22   3      263.08      243.14      7.26 o 
   2  22   3        7.25       10.08      4.73 o 
   3  22   3        9.45        7.05      3.77 o 
  -2  23   3      145.22      154.03      6.70 o 
  -1  23   3       78.53       73.48      4.77 o 
   0  23   3        8.14        7.52      3.24 o 
   1  23   3       92.29       98.61      4.96 o 
   2  23   3      176.52      188.90      7.66 o 
  -2  24   3        1.22        6.13      3.37 o 
  -1  24   3       35.22       39.43      6.21 o 
   0  24   3       18.03       15.81      3.38 o 
   1  24   3       22.68       16.89      3.04 o 
   2  24   3       67.39       78.36      6.04 o 
  -1  25   3      271.30      300.57     17.40 o 
   0  25   3       46.50       44.26      4.65 o 
   1  25   3        0.68        1.77      2.48 o 
  -5   0   4       52.76       50.11      5.46 o 
  -4   0   4      296.94      306.28     10.39 o 
  -3   0   4        1.79        3.16      1.87 o 
  -2   0   4     1088.34     1243.41     23.85 o 
  -1   0   4   132879.06   129899.59   4172.51 o 
   0   0   4      944.74      873.37     10.37 o 
   1   0   4     2021.02     1997.00     20.22 o 
   2   0   4        5.37        2.78      0.93 o 
   3   0   4     1122.45     1149.27     16.52 o 
   4   0   4       50.65       45.20      3.88 o 
   5   0   4       39.82       33.86      3.50 o 
  -6   1   4        0.23       -2.27      5.49 o 
  -5   1   4      104.20      109.72      5.95 o 
  -4   1   4       33.60       36.95      2.07 o 
  -3   1   4       45.98       42.49      1.74 o 
  -2   1   4     2425.74     2802.37     29.86 o 
  -1   1   4      137.17      113.58     29.44 o 
   0   1   4     6786.73     6729.30     53.83 o 
   1   1   4      215.08      220.62      2.24 o 
   2   1   4      654.28      745.66      7.70 o 
   3   1   4      414.59      439.57      5.74 o 
   4   1   4        3.65        2.81      1.18 o 
   5   1   4       11.02       11.07      1.97 o 
  -6   2   4        6.39        5.75      4.18 o 
  -5   2   4        4.94        5.14      1.83 o 
  -4   2   4       77.21       85.43      3.70 o 
  -3   2   4      100.71      102.93      2.50 o 
  -2   2   4      377.89      438.67      5.77 o 
  -1   2   4     4020.81     4265.32     47.12 o 
   0   2   4      778.88      803.51      7.57 o 
   1   2   4      294.62      331.51      2.99 o 
   2   2   4      937.91     1155.88     10.22 o 
   3   2   4      200.14      212.09      4.60 o 
   4   2   4        0.00        0.21      1.13 o 
   5   2   4       36.89       40.77      2.59 o 
  -6   3   4        6.20        5.84      4.14 o 
  -5   3   4      268.57      271.31      7.68 o 
  -4   3   4        0.18        1.11      1.14 o 
  -3   3   4       63.99       52.03      2.60 o 
  -2   3   4      188.56      173.16      3.18 o 
  -1   3   4       10.57       16.36      0.85 o 
   0   3   4     1723.04     1532.72     12.25 o 
   1   3   4      416.21      396.90      3.42 o 
   2   3   4      311.87      341.72      3.98 o 
   3   3   4     1883.38     1906.29     19.28 o 
   4   3   4        6.71        6.55      1.44 o 
   5   3   4      182.53      181.09      4.74 o 
  -6   4   4       15.24       15.23      3.40 o 
  -5   4   4       48.50       45.91      3.75 o 
  -4   4   4       94.75       93.71      3.30 o 
  -3   4   4       19.22       20.40      1.37 o 
  -2   4   4      486.77      548.38      7.53 o 
  -1   4   4      152.35      154.22      2.29 o 
   0   4   4      487.81      438.70      3.83 o 
   1   4   4        2.08       -0.32      0.34 o 
   2   4   4      527.92      463.98      4.84 o 
   3   4   4      426.71      433.72      6.16 o 
   4   4   4      171.75      191.25      4.73 o 
   5   4   4        8.55       10.81      1.96 o 
  -6   5   4        1.33        2.55      2.98 o 
  -5   5   4        2.47        1.16      2.19 o 
  -4   5   4        0.78        2.39      1.22 o 
  -3   5   4      880.73      975.48     12.79 o 
  -2   5   4       25.16       21.34      1.18 o 
  -1   5   4       31.52       41.28      1.00 o 
   0   5   4      388.82      440.86      3.69 o 
   1   5   4     5301.11     5588.06     39.09 o 
   2   5   4       54.90       65.40      1.53 o 
   3   5   4        5.62        5.06      1.14 o 
   4   5   4       71.65       65.50      3.67 o 
   5   5   4       74.01       70.94      5.17 o 
  -5   6   4      136.04      138.71      6.12 o 
  -4   6   4      563.77      592.81     10.53 o 
  -3   6   4       24.33       29.03      1.74 o 
  -2   6   4       13.82       20.77      1.17 o 
  -1   6   4     3331.29     3413.81     27.23 o 
   0   6   4      972.37     1042.29      8.17 o 
   1   6   4     1255.73     1524.20     10.86 o 
   2   6   4     1169.83     1220.15     10.73 o 
   3   6   4      639.95      646.82     10.10 o 
   4   6   4       49.01       47.62      2.87 o 
   5   6   4        7.19        7.28      2.04 o 
  -5   7   4       30.94       34.48      2.82 o 
  -4   7   4        2.93        4.29      1.63 o 
  -3   7   4       42.13       41.11      2.14 o 
  -2   7   4      542.71      605.96      7.55 o 
  -1   7   4       64.53       72.48      1.37 o 
   0   7   4      760.59      897.66      7.05 o 
   1   7   4        0.30        0.63      0.38 o 
   2   7   4        0.40        0.81      0.58 o 
   3   7   4      344.06      349.54      6.75 o 
   4   7   4       12.02        8.79      2.01 o 
   5   7   4       21.74       17.91      2.56 o 
  -5   8   4      138.51      143.89      8.14 o 
  -4   8   4       15.71       16.37      2.14 o 
  -3   8   4      218.06      224.90      5.81 o 
  -2   8   4      395.61      453.68      5.17 o 
  -1   8   4     6030.24     6325.41     49.36 o 
   0   8   4        0.17        0.40      0.43 o 
   1   8   4      215.26      224.19      2.34 o 
   2   8   4       99.11       92.61      2.12 o 
   3   8   4      825.71      825.33     13.24 o 
   4   8   4       17.50       14.76      2.78 o 
   5   8   4       83.18       80.36      4.81 o 
  -5   9   4      594.60      590.33     12.99 o 
  -4   9   4       18.30       15.77      2.26 o 
  -3   9   4       23.61       25.03      3.09 o 
  -2   9   4      128.54      129.92      3.38 o 
  -1   9   4       14.23       16.91      0.87 o 
   0   9   4       77.93       80.92      1.39 o 
   1   9   4      677.92      603.12      5.09 o 
   2   9   4       29.75       30.39      1.55 o 
   3   9   4     3038.72     3064.62     35.85 o 
   4   9   4       26.66       24.63      2.72 o 
   5   9   4      123.17      126.47      5.18 o 
  -5  10   4      211.89      216.98      7.59 o 
  -4  10   4      478.91      496.43     10.03 o 
  -3  10   4        0.50       -0.47      1.39 o 
  -2  10   4        8.74       11.94      1.49 o 
  -1  10   4        6.65       14.90      0.89 o 
   0  10   4       18.37       17.91      0.87 o 
   1  10   4       66.27       53.71      1.26 o 
   2  10   4     1607.81     1634.71     16.99 o 
   3  10   4      426.32      424.99      9.18 o 
   4  10   4        3.36        3.07      1.88 o 
   5  10   4        0.41        3.99      2.38 o 
  -5  11   4       33.43       34.15      3.59 o 
  -4  11   4       15.88       18.18      2.57 o 
  -3  11   4       48.41       41.70      2.91 o 
  -2  11   4      125.01      115.14      3.48 o 
  -1  11   4        4.40        4.77      0.65 o 
   0  11   4        2.00        4.39      0.58 o 
   1  11   4      390.47      355.60      3.78 o 
   2  11   4       21.91       14.86      1.66 o 
   3  11   4      307.48      292.23      6.47 o 
   4  11   4       40.62       36.47      3.35 o 
   5  11   4       12.82        8.00      2.74 o 
  -5  12   4       31.54       29.62      3.66 o 
  -4  12   4       96.78       99.72      4.93 o 
  -3  12   4      390.35      388.21      8.38 o 
  -2  12   4       38.33       37.01      3.34 o 
  -1  12   4     2176.70     2232.44     20.13 o 
   0  12   4      274.34      256.58      2.92 o 
   1  12   4      113.08      116.57      2.34 o 
   2  12   4      208.50      205.22      5.71 o 
   3  12   4      272.53      263.68      7.89 o 
   4  12   4      105.80      104.74      5.57 o 
   5  12   4        0.13        3.66      2.57 o 
  -5  13   4       14.72       12.74      3.15 o 
  -4  13   4        8.63        5.22      2.31 o 
  -3  13   4       64.01       68.76      3.84 o 
  -2  13   4      577.50      568.20      9.31 o 
  -1  13   4        2.78        1.57      0.96 o 
   0  13   4     1779.12     1781.70     14.14 o 
   1  13   4      167.96      156.61      2.88 o 
   2  13   4        6.03        7.09      1.68 o 
   3  13   4        2.83        4.10      1.76 o 
   4  13   4      103.41      103.69      5.67 o 
   5  13   4        6.94        6.37      2.87 o 
  -5  14   4        0.00        5.27      3.04 o 
  -4  14   4       18.40       21.11      3.50 o 
  -3  14   4       11.02        9.42      3.05 o 
  -2  14   4       83.85       85.67      4.54 o 
  -1  14   4      220.87      212.88      3.61 o 
   0  14   4      202.81      181.40      3.04 o 
   1  14   4        2.81        3.91      1.11 o 
   2  14   4       56.97       66.08      3.18 o 
   3  14   4       13.11       14.02      2.47 o 
   4  14   4       10.57       15.34      3.15 o 
  -5  15   4       66.87       68.83      7.24 o 
  -4  15   4       14.80       15.85      2.89 o 
  -3  15   4       45.38       42.51      4.50 o 
  -2  15   4       47.45       45.34      3.03 o 
  -1  15   4       29.11       24.57      1.81 o 
   0  15   4      201.45      169.22      3.77 o 
   1  15   4       24.35       11.60      1.46 o 
   2  15   4        6.93        6.22      1.73 o 
   3  15   4      205.34      209.00      6.86 o 
   4  15   4      160.92      174.88      7.35 o 
  -4  16   4        0.17        4.46      2.81 o 
  -3  16   4       59.74       50.02      3.81 o 
  -2  16   4       36.38       39.71      2.89 o 
  -1  16   4       15.84       10.71      1.60 o 
   0  16   4       53.96       66.75      2.83 o 
   1  16   4      154.40      136.23      4.73 o 
   2  16   4        7.44        6.87      1.84 o 
   3  16   4       29.58       32.91      3.28 o 
   4  16   4        1.22        4.62      2.74 o 
  -4  17   4       35.54       27.65      4.65 o 
  -3  17   4       52.15       54.24      5.37 o 
  -2  17   4       30.24       35.04      2.93 o 
  -1  17   4        0.11       -1.16      1.48 o 
   0  17   4       34.63       36.43      2.38 o 
   1  17   4      293.64      289.36      5.65 o 
   2  17   4        8.46        6.17      1.85 o 
   3  17   4      614.25      635.58     11.43 o 
   4  17   4      151.48      168.11      7.84 o 
  -4  18   4      180.17      186.90      8.79 o 
  -3  18   4       10.45        4.66      2.58 o 
  -2  18   4      193.44      189.66      6.48 o 
  -1  18   4      277.53      276.75      6.31 o 
   0  18   4      637.79      596.76      9.72 o 
   1  18   4       75.46       69.77      3.19 o 
   2  18   4      662.57      662.78     13.30 o 
   3  18   4        3.47        4.33      2.31 o 
   4  18   4        8.53        9.00      3.35 o 
  -4  19   4       45.57       42.49      4.91 o 
  -3  19   4        0.10        3.90      2.47 o 
  -2  19   4       60.49       52.33      6.50 o 
  -1  19   4        4.83        6.02      2.22 o 
   0  19   4       87.34       79.77      3.33 o 
   1  19   4        1.10        3.14      1.86 o 
   2  19   4      119.35      124.92      5.66 o 
   3  19   4        2.07        3.49      2.25 o 
   4  19   4       88.67       77.29      9.01 o 
  -3  20   4        6.34        4.37      2.51 o 
  -2  20   4       11.43       12.73      3.27 o 
  -1  20   4      409.07      428.71      8.57 o 
   0  20   4       12.72        7.40      1.88 o 
   1  20   4        1.07       -1.20      1.87 o 
   2  20   4      143.50      147.35      6.65 o 
   3  20   4        0.60        1.86      2.89 o 
  -3  21   4       10.77       15.17      3.90 o 
  -2  21   4      265.69      274.54     10.14 o 
  -1  21   4       44.61       50.64      3.61 o 
   0  21   4      432.12      431.02      8.14 o 
   1  21   4      114.53      111.41      4.97 o 
   2  21   4        1.36        1.95      2.38 o 
   3  21   4      110.17      117.69      6.39 o 
  -3  22   4       27.72       33.20      4.74 o 
  -2  22   4       74.65       68.89      5.79 o 
  -1  22   4       59.68       56.95      3.75 o 
   0  22   4      288.87      304.33      6.68 o 
   1  22   4        9.58        6.62      2.60 o 
   2  22   4      270.37      313.95      8.86 o 
   3  22   4        0.12        2.09      3.84 o 
  -2  23   4       25.02       14.36      3.42 o 
  -1  23   4        2.41        3.67      2.35 o 
   0  23   4       64.96       69.04      5.98 o 
   1  23   4      117.16      127.84      5.55 o 
   2  23   4      123.35      142.90      7.61 o 
  -2  24   4        0.03        1.42      3.06 o 
  -1  24   4      226.59      236.43      6.99 o 
   0  24   4       23.93       22.87      3.76 o 
   1  24   4        0.01       -0.30      2.50 o 
   2  24   4      110.30      124.94      8.93 o 
  -1  25   4        0.00        2.48      3.03 o 
   0  25   4       98.24      105.62      6.20 o 
   1  25   4       15.39       16.33      4.23 o 
  -5   1   5        1.19        0.36      2.14 o 
  -4   1   5     1045.98     1156.84     18.12 o 
  -3   1   5      928.08     1003.61     13.05 o 
  -2   1   5     1134.32     1322.23     14.03 o 
  -1   1   5     1839.24     2156.86     22.42 o 
   0   1   5     4802.14     4847.55     37.76 o 
   1   1   5        0.96        2.57      0.42 o 
   2   1   5      112.01       86.33      1.53 o 
   3   1   5      103.48      104.17      2.61 o 
   4   1   5        0.04       -0.13      1.12 o 
   5   1   5       20.96       21.50      2.40 o 
  -6   2   5       32.56       26.03      5.25 o 
  -5   2   5        0.42        2.50      1.86 o 
  -4   2   5       69.23       74.65      3.68 o 
  -3   2   5      365.13      377.97      5.97 o 
  -2   2   5      184.39      180.55      2.99 o 
  -1   2   5       46.88       46.74      1.10 o 
   0   2   5     5374.93     5634.51     40.46 o 
   1   2   5      982.78      985.08      7.10 o 
   2   2   5      153.63      173.52      2.32 o 
   3   2   5        8.15        6.45      1.11 o 
   4   2   5       21.35       22.90      1.89 o 
   5   2   5       15.87       13.37      2.16 o 
  -6   3   5       28.25       23.24      5.34 o 
  -5   3   5      179.17      179.19      7.03 o 
  -4   3   5       35.70       35.17      2.45 o 
  -3   3   5        0.26        0.02      0.67 o 
  -2   3   5       27.35       28.72      1.29 o 
  -1   3   5      119.87      134.06      1.97 o 
   0   3   5      188.56      184.46      1.99 o 
   1   3   5       31.87       45.78      0.93 o 
   2   3   5       54.46       50.96      1.31 o 
   3   3   5      241.35      229.04      4.20 o 
   4   3   5        0.41       -0.50      1.22 o 
   5   3   5       47.23       47.51      2.85 o 
  -6   4   5      630.93      655.21     16.51 o 
  -5   4   5        3.39        4.21      3.42 o 
  -4   4   5       20.28       20.74      2.23 o 
  -3   4   5       24.15       18.14      1.56 o 
  -2   4   5      762.11      764.33      9.98 o 
  -1   4   5      522.42      542.89      5.27 o 
   0   4   5     8240.72     8418.58     58.40 o 
   1   4   5      957.28      927.92      7.03 o 
   2   4   5       12.98       12.28      0.80 o 
   3   4   5       39.41       40.20      1.96 o 
   4   4   5     1134.90     1128.34     13.60 o 
   5   4   5       57.03       53.68      3.88 o 
  -6   5   5       14.31       12.32      3.59 o 
  -5   5   5        0.26       -1.25      2.24 o 
  -4   5   5      283.67      300.18      6.69 o 
  -3   5   5      322.72      327.94      5.17 o 
  -2   5   5      209.88      225.48      3.34 o 
  -1   5   5      161.54      167.26      2.59 o 
   0   5   5     3704.23     3817.21     26.34 o 
   1   5   5      427.32      401.94      3.58 o 
   2   5   5      242.82      243.16      3.31 o 
   3   5   5      228.02      224.80      4.61 o 
   4   5   5      579.08      566.67      9.71 o 
   5   5   5       60.03       60.38      3.34 o 
  -5   6   5       38.59       34.80      4.08 o 
  -4   6   5       56.14       54.21      4.47 o 
  -3   6   5      412.74      463.55      7.82 o 
  -2   6   5      631.31      659.67      7.85 o 
  -1   6   5      195.98      200.76      2.75 o 
   0   6   5      110.10      109.71      1.54 o 
   1   6   5      183.30      235.09      2.43 o 
   2   6   5        8.37        8.04      0.87 o 
   3   6   5      507.68      491.11      7.99 o 
   4   6   5      105.63      100.44      4.07 o 
   5   6   5        1.01        4.18      1.94 o 
  -5   7   5       63.12       66.45      4.60 o 
  -4   7   5       70.82       71.57      3.38 o 
  -3   7   5      988.34     1020.84     19.63 o 
  -2   7   5      734.75      745.18      7.64 o 
  -1   7   5       56.03       63.23      1.32 o 
   0   7   5     3739.97     3866.66     27.26 o 
   1   7   5       11.45       10.42      0.58 o 
   2   7   5      413.66      392.32      4.83 o 
   3   7   5      164.42      155.37      4.18 o 
   4   7   5       17.18       15.18      2.21 o 
   5   7   5       71.32       72.02      3.78 o 
  -5   8   5       47.23       49.33      3.63 o 
  -4   8   5       42.72       40.96      3.16 o 
  -3   8   5      431.83      439.16      8.81 o 
  -2   8   5      191.79      206.70      3.37 o 
  -1   8   5        9.51        6.79      0.62 o 
   0   8   5     3210.94     3321.60     24.31 o 
   1   8   5      755.67      771.58      5.75 o 
   2   8   5       58.89       54.37      1.84 o 
   3   8   5      606.88      613.80     10.86 o 
   4   8   5      513.25      517.31      9.78 o 
   5   8   5       17.27       16.95      2.55 o 
  -5   9   5      207.86      204.74      7.65 o 
  -4   9   5       76.26       69.99      3.65 o 
  -3   9   5      144.99      155.39      4.98 o 
  -2   9   5        9.91        8.64      1.35 o 
  -1   9   5      691.89      718.05      6.67 o 
   0   9   5      436.55      482.62      4.14 o 
   1   9   5       18.36       22.90      0.82 o 
   2   9   5      124.62      113.65      2.63 o 
   3   9   5     1075.95     1059.95     16.29 o 
   4   9   5        0.37        0.79      1.78 o 
   5   9   5       23.31       23.76      3.00 o 
  -5  10   5       27.35       23.72      3.48 o 
  -4  10   5       37.09       32.78      4.39 o 
  -3  10   5      106.75      109.61      7.34 o 
  -2  10   5      712.70      718.74     10.27 o 
  -1  10   5      395.55      365.02      4.02 o 
   0  10   5      237.29      246.62      2.66 o 
   1  10   5     1357.27     1307.74     10.15 o 
   2  10   5     1463.95     1348.61     13.85 o 
   3  10   5       36.12       30.06      2.75 o 
   4  10   5      368.40      384.89      8.44 o 
   5  10   5        1.81        2.75      2.23 o 
  -5  11   5       19.52       19.36      3.65 o 
  -4  11   5       81.11       88.34      4.63 o 
  -3  11   5       74.67       70.71      3.77 o 
  -2  11   5      219.51      221.41      5.19 o 
  -1  11   5       53.36       50.73      1.32 o 
   0  11   5       29.81       26.90      0.93 o 
   1  11   5      325.66      326.10      3.75 o 
   2  11   5       89.27       67.52      2.81 o 
   3  11   5       21.70       24.35      2.68 o 
   4  11   5       38.92       42.47      3.60 o 
   5  11   5       82.22       92.11      5.26 o 
  -5  12   5       37.76       29.31      3.72 o 
  -4  12   5       18.49       17.28      2.89 o 
  -3  12   5       42.59       46.54      3.22 o 
  -2  12   5      343.04      339.93      7.43 o 
  -1  12   5      502.27      496.11      5.88 o 
   0  12   5       62.25       57.76      1.61 o 
   1  12   5       20.60       19.84      1.14 o 
   2  12   5       14.85       12.67      1.71 o 
   3  12   5       33.02       31.17      3.21 o 
   4  12   5       25.60       27.63      3.10 o 
   5  12   5        1.07        2.21      2.73 o 
  -5  13   5        7.62        2.21      2.85 o 
  -4  13   5      203.80      216.81      7.51 o 
  -3  13   5      395.45      391.88      9.44 o 
  -2  13   5     2230.60     2236.18     28.81 o 
  -1  13   5       92.13       88.86      2.34 o 
   0  13   5     1143.97     1090.31      9.34 o 
   1  13   5       24.76       26.12      1.42 o 
   2  13   5      699.27      648.52      9.62 o 
   3  13   5      218.01      217.71      5.86 o 
   4  13   5       37.11       32.45      3.34 o 
   5  13   5      117.12      124.51      6.61 o 
  -5  14   5        0.47       -1.24      2.77 o 
  -4  14   5      111.92      111.02      5.67 o 
  -3  14   5     1165.22     1155.22     18.22 o 
  -2  14   5      135.26      148.25      4.46 o 
  -1  14   5      436.95      435.03      6.16 o 
   0  14   5      452.83      429.47      6.12 o 
   1  14   5     2359.84     2281.60     22.78 o 
   2  14   5       44.94       39.10      2.51 o 
   3  14   5       95.62       96.68      4.27 o 
   4  14   5      163.48      160.50      7.05 o 
  -5  15   5       28.65       30.86      4.42 o 
  -4  15   5        9.74       13.64      3.09 o 
  -3  15   5        5.81        6.41      2.15 o 
  -2  15   5       31.20       32.96      2.69 o 
  -1  15   5       64.78       57.74      2.31 o 
   0  15   5      228.70      198.90      4.36 o 
   1  15   5      154.63      111.47      3.18 o 
   2  15   5      175.80      148.02      4.33 o 
   3  15   5        0.32        1.29      1.89 o 
   4  15   5       42.64       37.80      4.89 o 
  -4  16   5        0.08        2.79      2.72 o 
  -3  16   5        6.61       10.56      2.49 o 
  -2  16   5       20.25       20.51      2.42 o 
  -1  16   5      825.85      781.86     11.93 o 
   0  16   5      304.89      349.60      6.54 o 
   1  16   5      907.60      840.11     11.33 o 
   2  16   5        3.29        4.37      1.66 o 
   3  16   5      138.67      140.71      5.31 o 
   4  16   5      521.23      586.99     13.93 o 
  -4  17   5        0.92        4.80      3.34 o 
  -3  17   5       93.36       88.17      4.92 o 
  -2  17   5       13.48       14.34      2.93 o 
  -1  17   5      272.59      281.95      6.21 o 
   0  17   5       43.01       43.23      3.43 o 
   1  17   5      164.25      175.56      4.28 o 
   2  17   5      123.56      123.85      4.32 o 
   3  17   5       72.57       68.81      4.03 o 
   4  17   5       22.46       20.43      3.81 o 
  -4  18   5        4.07        4.03      3.00 o 
  -3  18   5        0.37        2.27      2.37 o 
  -2  18   5        0.73        1.64      1.89 o 
  -1  18   5       23.63       19.18      2.56 o 
   0  18   5      292.55      264.98      5.78 o 
   1  18   5       41.53       43.19      2.80 o 
   2  18   5       12.85        9.23      2.93 o 
   3  18   5       25.55       35.29      3.43 o 
   4  18   5        0.07        0.16      3.15 o 
  -4  19   5        0.52        0.29      3.12 o 
  -3  19   5      114.81      103.72      5.91 o 
  -2  19   5       21.35       23.47      3.60 o 
  -1  19   5      437.01      414.15      9.87 o 
   0  19   5       92.00       94.22      3.59 o 
   1  19   5      366.59      390.66      7.96 o 
   2  19   5       19.89       14.38      2.45 o 
   3  19   5       35.82       40.42      3.56 o 
  -3  20   5       59.38       62.43      4.49 o 
  -2  20   5      191.29      199.80      7.69 o 
  -1  20   5        1.59        4.10      1.97 o 
   0  20   5      212.15      216.72      5.36 o 
   1  20   5      314.27      310.44     11.43 o 
   2  20   5       32.86       21.58      3.17 o 
   3  20   5        1.88        4.87      2.64 o 
  -3  21   5        6.97        8.08      3.60 o 
  -2  21   5       63.96       66.82      5.32 o 
  -1  21   5       89.00       97.82      4.52 o 
   0  21   5        1.74        0.61      1.82 o 
   1  21   5       85.10       92.40      4.42 o 
   2  21   5      207.52      226.18      9.14 o 
   3  21   5        1.51        1.11      2.67 o 
  -3  22   5      189.01      181.86      9.36 o 
  -2  22   5        0.66        2.98      3.06 o 
  -1  22   5       39.14       38.72      3.33 o 
   0  22   5      351.04      367.69     11.90 o 
   1  22   5      323.47      337.86     10.09 o 
   2  22   5      163.24      181.77      6.94 o 
  -2  23   5        3.36        4.37      2.93 o 
  -1  23   5       90.60       98.35      4.72 o 
   0  23   5      184.95      190.74      6.09 o 
   1  23   5      212.95      234.00      7.32 o 
   2  23   5      129.12      150.57     12.24 o 
  -2  24   5       27.86       26.36      4.04 o 
  -1  24   5        3.08        1.73      2.88 o 
   0  24   5        1.25        5.35      3.05 o 
   1  24   5      177.88      194.60     11.29 o 
   2  24   5       13.86        6.61      4.57 o 
  -1  25   5      186.42      209.73      8.09 o 
   0  25   5      161.37      177.84      7.76 o 
   1  25   5        1.22       -0.15      4.07 o 
  -5   0   6      357.15      360.04     14.44 o 
  -4   0   6      330.06      359.67     13.73 o 
  -3   0   6       74.38       83.43      2.49 o 
  -2   0   6      514.54      634.54     12.81 o 
  -1   0   6     2267.04     2327.18     32.72 o 
   0   0   6      173.95      156.45      2.40 o 
   1   0   6     7116.08     7475.69     63.68 o 
   2   0   6     2043.69     2165.27     21.87 o 
   3   0   6        1.06        0.69      1.25 o 
   4   0   6      395.18      395.99      9.42 o 
   5   0   6        8.93        9.84      2.77 o 
  -5   1   6      100.64      100.81      4.23 o 
  -4   1   6      142.53      149.89      4.66 o 
  -3   1   6      262.25      282.74      4.31 o 
  -2   1   6     2860.19     3232.29     32.10 o 
  -1   1   6      530.03      614.86      6.31 o 
   0   1   6      917.25      912.00      6.74 o 
   1   1   6     2639.09     2792.40     18.86 o 
   2   1   6       94.54      118.32      1.82 o 
   3   1   6        1.36        0.95      0.91 o 
   4   1   6       30.51       34.47      2.16 o 
   5   1   6        0.10        0.16      1.64 o 
  -6   2   6       12.01        6.61      6.14 o 
  -5   2   6       31.37       30.94      2.89 o 
  -4   2   6        7.53        7.09      1.67 o 
  -3   2   6        5.17       10.78      0.93 o 
  -2   2   6     2623.23     3017.29     31.65 o 
  -1   2   6     1481.69     1705.23     15.83 o 
   0   2   6      934.85      917.06      7.05 o 
   1   2   6     1315.60     1346.87      9.24 o 
   2   2   6      629.05      576.09      5.33 o 
   3   2   6       47.60       54.93      2.60 o 
   4   2   6      280.62      270.28      5.10 o 
   5   2   6       55.80       51.08      3.00 o 
  -6   3   6        6.64        9.90      6.39 o 
  -5   3   6       63.01       64.24      5.69 o 
  -4   3   6       21.34       25.19      2.12 o 
  -3   3   6      802.73      860.46     11.28 o 
  -2   3   6       26.68       54.57      1.82 o 
  -1   3   6      716.56      821.09      7.92 o 
   0   3   6     2089.37     2071.94     15.39 o 
   1   3   6      181.56      143.48      1.56 o 
   2   3   6       48.98       58.86      1.48 o 
   3   3   6      770.36      752.14      9.30 o 
   4   3   6       69.91       70.02      2.83 o 
   5   3   6        8.46        5.14      1.84 o 
  -6   4   6       44.50       35.23      6.72 o 
  -5   4   6       10.55        5.90      2.68 o 
  -4   4   6       18.14       18.58      2.12 o 
  -3   4   6        4.94        1.77      0.91 o 
  -2   4   6      331.62      348.58      4.73 o 
  -1   4   6      775.14      803.05      7.01 o 
   0   4   6      248.92      282.80      2.68 o 
   1   4   6      243.20      241.85      2.37 o 
   2   4   6        0.06        1.99      0.63 o 
   3   4   6        0.04        2.55      1.15 o 
   4   4   6       40.73       43.31      2.60 o 
   5   4   6      112.96      112.00      6.39 o 
  -6   5   6       17.06       10.56      3.50 o 
  -5   5   6       61.89       45.95      4.30 o 
  -4   5   6       32.86       33.59      3.73 o 
  -3   5   6       98.66      103.79      2.89 o 
  -2   5   6       12.37        8.38      0.92 o 
  -1   5   6       14.89       24.86      0.91 o 
   0   5   6      357.48      400.76      3.51 o 
   1   5   6      608.48      685.28      5.15 o 
   2   5   6      165.50      188.64      2.97 o 
   3   5   6       91.09       81.72      2.80 o 
   4   5   6       30.83       32.99      2.52 o 
   5   5   6        6.81        9.57      2.16 o 
  -5   6   6        0.10        4.06      3.26 o 
  -4   6   6      154.36      150.59     12.05 o 
  -3   6   6       95.00      120.03      3.67 o 
  -2   6   6       57.18       55.41      1.81 o 
  -1   6   6      910.51      885.79      8.25 o 
   0   6   6      145.25      139.72      1.75 o 
   1   6   6      173.75      176.82      2.06 o 
   2   6   6      128.69      144.86      2.57 o 
   3   6   6       69.46       72.77      3.06 o 
   4   6   6      152.62      151.63      4.99 o 
   5   6   6       88.28      107.50      4.74 o 
  -5   7   6       44.89       44.65      4.40 o 
  -4   7   6       77.47       71.39      5.63 o 
  -3   7   6      322.15      345.03      8.37 o 
  -2   7   6       92.86       82.74      2.12 o 
  -1   7   6       17.65       16.73      0.78 o 
   0   7   6      590.73      605.68      4.95 o 
   1   7   6      392.57      464.33      3.88 o 
   2   7   6     1282.59     1305.22     12.49 o 
   3   7   6       98.67      103.85      3.61 o 
   4   7   6       24.54       25.77      3.16 o 
   5   7   6       10.94       12.58      2.37 o 
  -5   8   6       11.81        6.97      3.04 o 
  -4   8   6       60.50       67.00      3.89 o 
  -3   8   6       56.71       58.40      3.11 o 
  -2   8   6       17.65       20.00      1.72 o 
  -1   8   6     1344.11     1388.57     11.22 o 
   0   8   6     1330.95     1470.28     10.62 o 
   1   8   6      353.08      346.88      3.10 o 
   2   8   6      308.71      321.10      5.38 o 
   3   8   6      275.28      265.68      6.16 o 
   4   8   6       48.82       42.57      3.15 o 
   5   8   6      182.85      183.70      5.70 o 
  -5   9   6      155.88      164.88      6.36 o 
  -4   9   6       14.19       15.54      3.91 o 
  -3   9   6      560.04      577.73     10.84 o 
  -2   9   6     2170.91     2204.26     26.15 o 
  -1   9   6     1442.79     1532.47     12.04 o 
   0   9   6     1619.81     1694.46     12.13 o 
   1   9   6     1184.59     1188.11      8.41 o 
   2   9   6       84.01       83.85      2.93 o 
   3   9   6      104.09      107.44      4.10 o 
   4   9   6      141.21      141.17      5.15 o 
   5   9   6        9.16        9.34      2.45 o 
  -5  10   6        6.52        6.83      2.71 o 
  -4  10   6       16.27       11.03      2.40 o 
  -3  10   6       98.55      118.44      4.54 o 
  -2  10   6      300.45      312.15      5.83 o 
  -1  10   6       91.05       94.15      1.73 o 
   0  10   6        1.09        0.30      0.50 o 
   1  10   6       23.36       14.96      0.77 o 
   2  10   6      922.56      938.21     12.30 o 
   3  10   6       17.47       21.80      2.57 o 
   4  10   6        2.63        1.52      1.92 o 
   5  10   6       92.84      100.07      4.77 o 
  -5  11   6       20.96       16.94      3.58 o 
  -4  11   6        1.25        2.49      2.07 o 
  -3  11   6      292.82      302.46      7.54 o 
  -2  11   6      166.26      167.50      5.20 o 
  -1  11   6       63.84       64.43      1.56 o 
   0  11   6      663.32      666.47      5.34 o 
   1  11   6      100.74      107.88      1.87 o 
   2  11   6      138.44      136.25      4.10 o 
   3  11   6        3.24        0.77      1.76 o 
   4  11   6        0.03        1.45      1.95 o 
   5  11   6        6.24        4.48      2.55 o 
  -5  12   6       66.95       61.65      4.81 o 
  -4  12   6       86.01       88.94      4.84 o 
  -3  12   6        5.15        8.48      2.07 o 
  -2  12   6      121.76      121.34      4.06 o 
  -1  12   6     2053.76     2026.55     18.02 o 
   0  12   6        1.60        1.29      0.59 o 
   1  12   6      176.13      164.12      2.52 o 
   2  12   6     1056.10     1004.62     13.20 o 
   3  12   6       35.11       36.97      3.20 o 
   4  12   6       35.12       30.84      3.20 o 
   5  12   6       37.33       26.29      3.57 o 
  -5  13   6        1.74        1.57      3.36 o 
  -4  13   6      166.83      170.48      6.63 o 
  -3  13   6       92.02       91.37      4.28 o 
  -2  13   6      691.15      681.23     11.28 o 
  -1  13   6        0.17       -0.88      0.91 o 
   0  13   6      645.96      578.94      6.26 o 
   1  13   6      249.83      239.13      3.46 o 
   2  13   6       98.11       90.23      3.35 o 
   3  13   6      128.51      128.60      5.63 o 
   4  13   6        1.27        2.95      2.22 o 
  -5  14   6        2.83        2.87      2.99 o 
  -4  14   6        0.05        3.31      2.46 o 
  -3  14   6       85.49       83.14      5.93 o 
  -2  14   6       44.45       46.42      3.06 o 
  -1  14   6       94.75       96.99      2.59 o 
   0  14   6       75.40       81.33      2.17 o 
   1  14   6       56.74       54.54      2.15 o 
   2  14   6       41.29       41.87      2.65 o 
   3  14   6       35.57       40.58      3.69 o 
   4  14   6       98.59       97.79      5.05 o 
  -4  15   6      366.45      393.92     10.52 o 
  -3  15   6        8.23       14.46      2.62 o 
  -2  15   6      585.17      577.05     10.50 o 
  -1  15   6        8.96        8.50      1.47 o 
   0  15   6      156.52      136.89      3.60 o 
   1  15   6      694.96      715.19      9.06 o 
   2  15   6       30.50       32.56      2.50 o 
   3  15   6      104.51      123.23      5.94 o 
   4  15   6       94.72      108.24      6.27 o 
  -4  16   6       15.76       20.45      3.58 o 
  -3  16   6        3.76        6.65      2.34 o 
  -2  16   6        3.27        3.42      1.85 o 
  -1  16   6       68.03       81.27      3.35 o 
   0  16   6       36.32       20.12      1.96 o 
   1  16   6       14.86       15.72      1.71 o 
   2  16   6      104.72      110.16      4.02 o 
   3  16   6        4.34        5.14      2.18 o 
   4  16   6        7.75        6.33      2.94 o 
  -4  17   6        0.00        3.13      2.80 o 
  -3  17   6      408.26      400.94      9.63 o 
  -2  17   6      214.83      217.95      5.93 o 
  -1  17   6        1.42        0.13      1.55 o 
   0  17   6      463.04      410.93      7.41 o 
   1  17   6      178.70      166.82      4.27 o 
   2  17   6       52.45       50.83      3.34 o 
   3  17   6       89.24       86.54      4.47 o 
   4  17   6       93.19      110.96      6.17 o 
  -4  18   6      206.28      218.50      8.50 o 
  -3  18   6       16.76       16.18      4.17 o 
  -2  18   6      114.73      111.83      7.44 o 
  -1  18   6      214.58      209.54      5.45 o 
   0  18   6        3.86        5.11      1.69 o 
   1  18   6      135.35      130.12      4.19 o 
   2  18   6      793.63      815.40     13.26 o 
   3  18   6       13.44        9.39      2.86 o 
   4  18   6       30.41       27.48      4.84 o 
  -4  19   6       91.67       92.19      6.31 o 
  -3  19   6        1.25        2.57      2.51 o 
  -2  19   6       17.91       13.48      3.40 o 
  -1  19   6       15.39       11.58      2.16 o 
   0  19   6        5.16        4.53      1.76 o 
   1  19   6      144.55      150.48      5.40 o 
   2  19   6       16.98       15.55      2.39 o 
   3  19   6        2.42        5.00      2.61 o 
  -3  20   6       20.37       15.26      3.80 o 
  -2  20   6       45.12       48.03      4.71 o 
  -1  20   6      188.02      195.06      5.61 o 
   0  20   6        3.56        4.40      1.81 o 
   1  20   6      349.73      372.85      8.45 o 
   2  20   6        7.67        4.81      2.51 o 
   3  20   6      120.75      129.58      6.53 o 
  -3  21   6      155.67      158.46     19.60 o 
  -2  21   6      415.84      445.42     12.05 o 
  -1  21   6       85.22       90.35      4.35 o 
   0  21   6      474.92      488.09      8.87 o 
   1  21   6      144.73      162.25      5.62 o 
   2  21   6        1.23        2.55      2.67 o 
   3  21   6       40.23       33.62      4.54 o 
  -3  22   6       11.70        6.04      4.12 o 
  -2  22   6       64.00       65.68      5.35 o 
  -1  22   6       40.62       35.30      3.31 o 
   0  22   6        4.54        4.40      2.24 o 
   1  22   6        6.26        7.37      2.45 o 
   2  22   6       59.40       60.80      4.55 o 
  -2  23   6        0.16       -2.45      2.68 o 
  -1  23   6       10.49        7.45      2.62 o 
   0  23   6      149.96      155.27      5.59 o 
   1  23   6        6.70        8.85      3.64 o 
   2  23   6       19.56       20.36      4.62 o 
  -2  24   6       13.66       16.80      3.94 o 
  -1  24   6       15.00       16.79      3.54 o 
   0  24   6        0.93        4.93      2.87 o 
   1  24   6        9.11        5.87      2.67 o 
  -1  25   6        1.57        2.36      3.06 o 
   0  25   6        0.90        4.09      2.94 o 
   1  25   6       11.86       10.74      4.57 o 
  -6   1   7        7.34       14.32      8.30 o 
  -5   1   7       12.92       12.59      2.15 o 
  -4   1   7        3.91        3.20      1.31 o 
  -3   1   7       94.01       93.17      2.15 o 
  -2   1   7     1506.00     1660.98     17.38 o 
  -1   1   7     1999.31     2163.00     20.77 o 
   0   1   7        2.08        3.04      0.43 o 
   1   1   7     6925.20     7301.62     43.02 o 
   2   1   7      466.35      470.61      4.52 o 
   3   1   7       23.13       27.63      1.70 o 
   4   1   7       52.14       48.27      2.49 o 
   5   1   7       80.43       80.94      4.32 o 
  -6   2   7        5.46       11.59      6.49 o 
  -5   2   7       20.36       17.97      2.55 o 
  -4   2   7        5.26        4.35      1.49 o 
  -3   2   7      447.16      483.84      6.16 o 
  -2   2   7      141.25      157.27      3.37 o 
  -1   2   7       83.79       88.71      2.09 o 
   0   2   7      602.76      596.29      4.61 o 
   1   2   7        3.33        5.34      0.46 o 
   2   2   7      233.85      215.46      2.76 o 
   3   2   7      255.12      259.93      4.41 o 
   4   2   7       27.45       30.52      2.14 o 
   5   2   7       51.76       51.95      3.10 o 
  -6   3   7        3.86        6.85      6.41 o 
  -5   3   7       46.10       48.95      4.35 o 
  -4   3   7        5.89        6.36      1.58 o 
  -3   3   7       44.22       38.24      2.52 o 
  -2   3   7       53.05       60.80      1.55 o 
  -1   3   7      123.09      136.36      1.83 o 
   0   3   7       89.76       84.13      1.29 o 
   1   3   7        2.27        3.30      0.38 o 
   2   3   7      655.66      621.35      6.12 o 
   3   3   7       70.80       62.62      2.47 o 
   4   3   7       92.30       73.80      2.96 o 
   5   3   7        0.19        2.82      1.77 o 
  -6   4   7        8.66        5.36      3.23 o 
  -5   4   7       41.63       34.15      4.89 o 
  -4   4   7       73.26       80.12      3.50 o 
  -3   4   7      558.68      596.03      8.94 o 
  -2   4   7       87.32      105.20      2.32 o 
  -1   4   7       91.78      101.08      1.57 o 
   0   4   7      365.17      355.14      3.12 o 
   1   4   7      549.23      554.90      4.15 o 
   2   4   7       32.89       30.84      1.39 o 
   3   4   7     3922.14     3763.54     35.66 o 
   4   4   7       29.36       20.30      2.11 o 
   5   4   7        7.90        9.67      2.17 o 
  -5   5   7      106.69       95.88      8.96 o 
  -4   5   7       69.96       66.70      3.81 o 
  -3   5   7       37.26       36.60      2.25 o 
  -2   5   7      430.44      433.70      7.40 o 
  -1   5   7      281.25      267.87      2.80 o 
   0   5   7       47.74       46.57      0.99 o 
   1   5   7     1716.49     1704.37     11.19 o 
   2   5   7     1105.14     1055.14     10.11 o 
   3   5   7      843.34      831.72     11.66 o 
   4   5   7      413.90      406.30      8.38 o 
   5   5   7       50.73       53.39      4.28 o 
  -5   6   7        0.40        2.10      1.78 o 
  -4   6   7        7.99        8.36      2.12 o 
  -3   6   7       23.57       23.88      2.83 o 
  -2   6   7        5.47        5.49      0.78 o 
  -1   6   7      574.11      597.49      5.54 o 
   0   6   7      307.52      323.01      2.98 o 
   1   6   7      115.59      119.90      1.54 o 
   2   6   7       71.08       74.45      2.04 o 
   3   6   7      170.06      170.03      7.13 o 
   4   6   7       32.93       28.31      2.56 o 
   5   6   7       27.59       22.33      2.93 o 
  -5   7   7       60.16       57.50      5.13 o 
  -4   7   7       46.69       52.24      3.50 o 
  -3   7   7      180.76      179.76      4.69 o 
  -2   7   7      425.84      453.70      7.27 o 
  -1   7   7     1054.59      981.77      8.36 o 
   0   7   7      168.01      189.29      2.09 o 
   1   7   7      562.94      563.04      4.97 o 
   2   7   7     1924.09     1920.79     18.23 o 
   3   7   7       33.12       23.99      2.37 o 
   4   7   7        1.01       -0.58      1.61 o 
   5   7   7       90.82       88.40      4.26 o 
  -5   8   7        2.85        3.42      2.29 o 
  -4   8   7        0.13        0.94      1.80 o 
  -3   8   7      543.87      560.64     10.41 o 
  -2   8   7      212.70      200.15      4.18 o 
  -1   8   7      103.42       99.87      2.05 o 
   0   8   7      183.68      164.99      1.97 o 
   1   8   7      333.06      296.72      2.85 o 
   2   8   7       51.26       43.66      1.96 o 
   3   8   7       65.30       59.78      3.43 o 
   4   8   7        2.88        1.62      1.87 o 
   5   8   7       67.96       68.63      3.93 o 
  -5   9   7        7.58        8.85      2.53 o 
  -4   9   7        0.29        1.18      1.89 o 
  -3   9   7       86.92       79.32      7.64 o 
  -2   9   7       55.69       61.05      2.87 o 
  -1   9   7      126.23      137.53      2.09 o 
   0   9   7      186.56      185.77      2.26 o 
   1   9   7      554.84      532.56      4.82 o 
   2   9   7       39.62       35.55      1.92 o 
   3   9   7       16.84       14.65      2.14 o 
   4   9   7        0.05        2.05      1.95 o 
   5   9   7       41.23       41.36      3.56 o 
  -5  10   7      283.67      279.28      8.68 o 
  -4  10   7       25.55       21.78      3.17 o 
  -3  10   7        0.10        0.88      1.50 o 
  -2  10   7      206.22      195.02      4.72 o 
  -1  10   7      158.26      140.55      2.09 o 
   0  10   7      426.62      416.92      3.90 o 
   1  10   7       68.41       56.52      1.37 o 
   2  10   7        4.97        3.77      1.30 o 
   3  10   7      202.83      195.67      5.57 o 
   4  10   7       67.89       67.72      4.05 o 
   5  10   7       11.91       12.23      2.63 o 
  -5  11   7        0.13        1.39      2.92 o 
  -4  11   7       38.47       40.31      4.20 o 
  -3  11   7       85.21       90.32      4.22 o 
  -2  11   7      205.45      215.55      5.14 o 
  -1  11   7      701.87      699.26      7.07 o 
   0  11   7       45.17       31.27      1.06 o 
   1  11   7      841.48      749.96      6.87 o 
   2  11   7       44.64       26.39      2.02 o 
   3  11   7        4.01        2.33      1.82 o 
   4  11   7       53.38       53.07      3.84 o 
   5  11   7        4.54        8.04      2.49 o 
  -5  12   7        1.40        6.49      2.79 o 
  -4  12   7       10.05        8.66      2.48 o 
  -3  12   7        2.13        2.50      1.81 o 
  -2  12   7        9.04        8.21      1.75 o 
  -1  12   7       81.77       78.93      2.23 o 
   0  12   7       94.09       82.44      1.79 o 
   1  12   7      183.93      168.52      2.62 o 
   2  12   7      459.61      383.33      7.33 o 
   3  12   7      247.21      220.98      6.69 o 
   4  12   7        1.19       -0.58      2.14 o 
   5  12   7       10.02       13.36      3.68 o 
  -5  13   7       40.82       32.71      4.11 o 
  -4  13   7      142.25      135.32      6.38 o 
  -3  13   7        2.82       -1.36      1.77 o 
  -2  13   7        2.81        0.87      1.66 o 
  -1  13   7     3801.25     3774.64     34.20 o 
   0  13   7      113.79       86.59      2.33 o 
   1  13   7      228.70      240.76      3.63 o 
   2  13   7      297.29      297.63      6.41 o 
   3  13   7       65.53       61.32      4.26 o 
   4  13   7        7.43        4.29      2.44 o 
  -5  14   7        1.56        1.09      3.09 o 
  -4  14   7       43.10       44.27      4.09 o 
  -3  14   7      601.07      597.54     12.32 o 
  -2  14   7      474.08      480.98      9.20 o 
  -1  14   7      643.92      664.58      8.91 o 
   0  14   7     1239.09     1175.16     13.27 o 
   1  14   7      141.23      108.56      2.98 o 
   2  14   7        3.42        2.79      1.65 o 
   3  14   7       55.91       47.72      4.32 o 
   4  14   7       10.71        5.84      2.53 o 
  -4  15   7       74.63       55.62      5.27 o 
  -3  15   7      341.25      346.80      9.26 o 
  -2  15   7        2.92        4.06      2.01 o 
  -1  15   7        5.99        5.85      1.40 o 
   0  15   7        4.70        2.49      1.45 o 
   1  15   7       75.76       89.19      2.95 o 
   2  15   7       19.19       11.43      2.06 o 
   3  15   7       54.65       50.92      3.99 o 
   4  15   7        0.93        2.45      2.48 o 
  -4  16   7        8.04        5.24      2.97 o 
  -3  16   7       75.95       96.33      5.78 o 
  -2  16   7      775.23      771.23     14.90 o 
  -1  16   7        0.06        2.14      1.55 o 
   0  16   7        6.19        7.02      1.70 o 
   1  16   7       19.35       26.55      2.37 o 
   2  16   7      124.94      127.06      6.11 o 
   3  16   7      297.97      302.36      8.10 o 
   4  16   7        7.31       10.28      3.14 o 
  -4  17   7       14.98       19.82      3.59 o 
  -3  17   7       31.57       32.15      5.96 o 
  -2  17   7      129.09      129.73      4.75 o 
  -1  17   7      103.84      109.55      4.61 o 
   0  17   7        0.25       -1.41      1.48 o 
   1  17   7       25.22       26.23      2.50 o 
   2  17   7      627.84      658.57     12.38 o 
   3  17   7       68.72       61.80      4.02 o 
   4  17   7      336.41      348.45     10.15 o 
  -4  18   7        1.64        2.66      3.08 o 
  -3  18   7       49.37       50.39      5.26 o 
  -2  18   7      203.89      197.53      6.26 o 
  -1  18   7        0.20       -0.69      1.67 o 
   0  18   7        4.62        1.47      2.11 o 
   1  18   7        4.03        3.44      1.74 o 
   2  18   7       25.86       23.99      2.68 o 
   3  18   7       44.50       48.82      4.13 o 
  -4  19   7       48.38       51.92      6.45 o 
  -3  19   7        0.00       -0.12      2.45 o 
  -2  19   7      281.10      277.70      8.90 o 
  -1  19   7      307.08      292.92      6.74 o 
   0  19   7        1.57        2.59      1.65 o 
   1  19   7        1.98       -1.85      1.85 o 
   2  19   7      123.17      120.23      4.97 o 
   3  19   7        7.54        8.16      3.51 o 
  -3  20   7      154.75      154.91      6.96 o 
  -2  20   7        4.30        4.78      3.02 o 
  -1  20   7        6.58        6.44      2.26 o 
   0  20   7       65.04       58.04      3.12 o 
   1  20   7       72.39       67.79      3.89 o 
   2  20   7        2.78        4.76      2.50 o 
   3  20   7       33.34       28.42      4.10 o 
  -3  21   7       22.32       25.68      4.95 o 
  -2  21   7       17.79       17.42      3.67 o 
  -1  21   7       58.90       61.84      4.99 o 
   0  21   7        0.74       -0.30      1.80 o 
   1  21   7        0.00        0.02      2.05 o 
   2  21   7       51.27       42.35      4.29 o 
   3  21   7       13.32       17.85      9.47 o 
  -3  22   7      127.30      108.24      7.75 o 
  -2  22   7        7.27       10.87      3.44 o 
  -1  22   7       19.83       25.05      3.09 o 
   0  22   7      158.51      156.38      5.51 o 
   1  22   7       10.65        7.88      2.49 o 
   2  22   7       28.68       28.60      6.86 o 
  -2  23   7       31.21       26.42      3.93 o 
  -1  23   7       21.96       14.96      2.84 o 
   0  23   7       45.93       49.38      3.61 o 
   1  23   7      265.11      279.09     10.26 o 
   2  23   7      307.95      340.35     13.21 o 
  -2  24   7       41.03       42.12      5.48 o 
  -1  24   7        5.38        7.47      3.24 o 
   0  24   7       55.42       51.54      4.55 o 
   1  24   7      131.25      156.53      6.25 o 
  -1  25   7       45.08       44.73      6.62 o 
   0  25   7       22.96       27.73      4.42 o 
  -5   0   8      150.54      166.88     13.78 o 
  -4   0   8       85.54       91.73      6.10 o 
  -3   0   8      584.25      647.54     12.51 o 
  -2   0   8    26643.19    29950.37    342.39 o 
  -1   0   8      114.26       93.48      4.38 o 
   0   0   8     2706.15     2743.39     28.23 o 
   1   0   8      337.17      397.79      4.31 o 
   2   0   8     2025.54     2165.38     23.48 o 
   3   0   8      167.14      147.65      5.00 o 
   4   0   8       67.77       64.60      5.52 o 
   5   0   8        0.24       -0.75      2.55 o 
  -6   1   8       37.34       21.01      9.50 o 
  -5   1   8        2.70        4.56      2.49 o 
  -4   1   8        2.11        2.39      1.35 o 
  -3   1   8      966.99     1094.21     12.15 o 
  -2   1   8      150.46      164.51      5.73 o 
  -1   1   8     1187.62     1293.54     12.12 o 
   0   1   8      287.92      295.77      2.65 o 
   1   1   8     1225.68     1393.68      8.81 o 
   2   1   8      440.07      476.98      4.96 o 
   3   1   8        6.54        4.93      1.13 o 
   4   1   8       24.44       20.84      1.96 o 
   5   1   8        1.10        2.35      1.86 o 
  -6   2   8        0.00        2.26      7.69 o 
  -5   2   8       32.21       27.81      3.85 o 
  -4   2   8       52.58       54.79      2.91 o 
  -3   2   8      187.08      202.38      4.25 o 
  -2   2   8      881.68      957.44      9.82 o 
  -1   2   8      527.59      520.99      5.37 o 
   0   2   8      190.63      208.55      2.18 o 
   1   2   8     1401.43     1702.61     10.39 o 
   2   2   8      483.16      512.60      5.32 o 
   3   2   8       19.74       11.27      1.43 o 
   4   2   8       83.91       83.18      3.87 o 
   5   2   8       40.87       41.33      3.23 o 
  -6   3   8       58.71       55.12      4.60 o 
  -5   3   8        0.39        0.75      2.29 o 
  -4   3   8        6.67        9.30      1.89 o 
  -3   3   8       82.35       81.04      3.21 o 
  -2   3   8        0.87        3.46      0.68 o 
  -1   3   8     1062.30     1052.56      9.40 o 
   0   3   8      632.17      555.29      4.47 o 
   1   3   8     1105.55     1157.46      7.51 o 
   2   3   8     2691.99     2674.31     20.87 o 
   3   3   8        0.16        0.74      1.19 o 
   4   3   8      509.71      476.76      7.39 o 
   5   3   8      116.18      111.01      5.36 o 
  -5   4   8       18.98       15.91      3.38 o 
  -4   4   8       10.81       11.70      2.01 o 
  -3   4   8      204.88      221.49      5.34 o 
  -2   4   8       36.81       34.84      1.66 o 
  -1   4   8       31.21       36.90      1.00 o 
   0   4   8        2.54        2.85      0.44 o 
   1   4   8      444.00      387.10      3.23 o 
   2   4   8      658.84      640.51      6.49 o 
   3   4   8      341.29      375.41      6.03 o 
   4   4   8        5.10        3.27      1.53 o 
   5   4   8       20.01       17.32      2.53 o 
  -5   5   8        0.52        0.44      2.45 o 
  -4   5   8      225.85      229.97      6.45 o 
  -3   5   8       54.84       55.04      5.43 o 
  -2   5   8        6.43        8.24      0.81 o 
  -1   5   8       87.34       99.68      1.56 o 
   0   5   8     3755.73     3852.11     23.93 o 
   1   5   8      210.78      241.91      2.57 o 
   2   5   8        0.32        0.23      0.72 o 
   3   5   8      123.77      109.96      3.50 o 
   4   5   8      139.33      131.82      4.46 o 
   5   5   8       14.95       15.81      2.52 o 
  -5   6   8      218.30      222.08      9.19 o 
  -4   6   8        0.29        1.18      1.80 o 
  -3   6   8       37.33       40.71      4.33 o 
  -2   6   8     1064.82     1107.63     11.91 o 
  -1   6   8      765.81      726.10      6.32 o 
   0   6   8     1182.39     1347.97      8.94 o 
   1   6   8      876.31      924.79      6.89 o 
   2   6   8      613.78      611.92      7.27 o 
   3   6   8       69.13       68.84      3.18 o 
   4   6   8       17.05       13.07      2.22 o 
   5   6   8        3.39        5.93      2.18 o 
  -5   7   8        2.32        0.47      2.06 o 
  -4   7   8       81.02       84.96      4.94 o 
  -3   7   8      247.28      255.48      6.30 o 
  -2   7   8       52.84       55.21      2.11 o 
  -1   7   8      118.57      147.96      2.03 o 
   0   7   8        3.90        3.82      0.50 o 
   1   7   8       11.31        4.48      0.56 o 
   2   7   8      558.72      571.53      7.26 o 
   3   7   8       42.06       37.14      2.75 o 
   4   7   8       52.36       55.30      3.48 o 
   5   7   8       11.65       11.92      2.39 o 
  -5   8   8        0.19        1.72      2.45 o 
  -4   8   8      160.72      155.45      7.80 o 
  -3   8   8      268.37      295.68      7.65 o 
  -2   8   8     2077.32     2171.49     24.34 o 
  -1   8   8       80.54       64.23      1.33 o 
   0   8   8       18.64       20.02      0.80 o 
   1   8   8      161.52      149.67      2.08 o 
   2   8   8      829.05      790.35      9.61 o 
   3   8   8        1.14        2.11      1.63 o 
   4   8   8      181.44      177.01      5.50 o 
   5   8   8       20.53       14.73      2.69 o 
  -5   9   8        4.77        6.83      2.50 o 
  -4   9   8        0.88       -1.29      2.07 o 
  -3   9   8      107.60      104.50      5.19 o 
  -2   9   8       59.30       68.37      5.24 o 
  -1   9   8       93.53       91.71      1.64 o 
   0   9   8      944.92      882.98      6.53 o 
   1   9   8        1.98        1.63      0.55 o 
   2   9   8     3817.44     3781.03     35.46 o 
   3   9   8      127.64      118.58      4.51 o 
   4   9   8      424.60      440.53      8.88 o 
   5   9   8       37.11       32.74      3.20 o 
  -5  10   8      170.55      184.15      7.07 o 
  -4  10   8        0.05       -0.24      2.17 o 
  -3  10   8        0.45        2.31      1.73 o 
  -2  10   8       10.28       12.95      2.02 o 
  -1  10   8        5.39        5.50      0.64 o 
   0  10   8       77.97       67.51      1.41 o 
   1  10   8     1533.79     1569.75     12.83 o 
   2  10   8      309.76      291.43      5.48 o 
   3  10   8        1.03        0.45      1.70 o 
   4  10   8        0.02        1.79      1.97 o 
   5  10   8      353.61      368.95      9.00 o 
  -5  11   8       16.67       12.42      3.12 o 
  -4  11   8        5.07        5.83      2.75 o 
  -3  11   8      154.44      139.90      8.62 o 
  -2  11   8       19.11       20.46      2.96 o 
  -1  11   8       40.50       46.01      1.54 o 
   0  11   8      374.73      341.24      3.79 o 
   1  11   8       33.90       19.30      1.19 o 
   2  11   8      465.74      424.18      6.88 o 
   3  11   8       63.64       64.79      3.76 o 
   4  11   8        5.21        4.21      2.33 o 
   5  11   8       33.30       35.13      3.90 o 
  -5  12   8       30.39       34.34      4.07 o 
  -4  12   8      278.20      267.91      8.73 o 
  -3  12   8        0.78        2.20      2.16 o 
  -2  12   8      892.64      938.55     16.00 o 
  -1  12   8      270.37      275.15      5.33 o 
   0  12   8        0.14        0.86      0.75 o 
   1  12   8      117.91      114.38      2.45 o 
   2  12   8      414.91      380.56      8.97 o 
   3  12   8       99.29       95.15      4.43 o 
   4  12   8        2.38        1.96      2.24 o 
  -5  13   8       17.98       17.54      3.63 o 
  -4  13   8       23.21       15.35      4.33 o 
  -3  13   8      190.25      187.50      7.05 o 
  -2  13   8       13.73       11.02      2.04 o 
  -1  13   8     1257.84     1252.31     13.68 o 
   0  13   8       60.93       56.13      2.50 o 
   1  13   8       38.09       30.41      1.51 o 
   2  13   8        3.02        3.10      1.65 o 
   3  13   8      200.49      192.17      6.08 o 
   4  13   8        4.89        5.88      2.55 o 
  -5  14   8        5.88        6.95      3.59 o 
  -4  14   8        7.18        6.40      2.89 o 
  -3  14   8       18.44       17.22      5.60 o 
  -2  14   8       56.87       60.25      3.38 o 
  -1  14   8      145.06      146.39      3.84 o 
   0  14   8       17.66       19.72      2.17 o 
   1  14   8       59.03       64.60      2.55 o 
   2  14   8       31.11       32.60      2.66 o 
   3  14   8        2.20        0.67      2.07 o 
   4  14   8       66.57       68.70      5.19 o 
  -4  15   8       25.84       15.88      3.54 o 
  -3  15   8        7.70        3.93      2.56 o 
  -2  15   8       67.86       69.58      3.71 o 
  -1  15   8      145.28      146.39      4.65 o 
   0  15   8        3.74        5.06      1.37 o 
   1  15   8        1.59        2.41      1.42 o 
   2  15   8      194.52      181.18      5.51 o 
   3  15   8      369.33      384.98      9.05 o 
   4  15   8        0.09        3.96      2.61 o 
  -4  16   8       35.63       23.33      4.07 o 
  -3  16   8        4.68        1.92      2.42 o 
  -2  16   8       19.91       14.58      3.16 o 
  -1  16   8       15.19       17.64      2.12 o 
   0  16   8      147.05      134.26      4.04 o 
   1  16   8        9.48        9.49      1.80 o 
   2  16   8       38.93       40.35      3.15 o 
   3  16   8        9.73        6.22      2.25 o 
   4  16   8        3.34        4.59      3.07 o 
  -4  17   8        8.23        7.07      3.34 o 
  -3  17   8       12.21        6.19      2.78 o 
  -2  17   8        0.27        1.11      2.07 o 
  -1  17   8       14.44       13.30      2.03 o 
   0  17   8      372.18      369.12      7.02 o 
   1  17   8        1.50        1.81      1.57 o 
   2  17   8      604.15      604.93     10.62 o 
   3  17   8      149.77      163.04      5.69 o 
   4  17   8      198.97      210.56      8.76 o 
  -4  18   8       18.51       12.62      3.99 o 
  -3  18   8       34.68       23.63      3.69 o 
  -2  18   8      148.50      153.06      6.01 o 
  -1  18   8      520.31      519.58      9.43 o 
   0  18   8      176.33      174.58      4.73 o 
   1  18   8      643.26      680.55     12.18 o 
   2  18   8       14.56       16.15      2.92 o 
   3  18   8        3.87        5.22      2.33 o 
  -4  19   8        0.43        3.64      3.78 o 
  -3  19   8       36.15       29.63      3.64 o 
  -2  19   8        9.13       11.98      3.29 o 
  -1  19   8       61.13       58.93      3.40 o 
   0  19   8        0.14        1.38      1.70 o 
   1  19   8      123.62      133.11      4.97 o 
   2  19   8        4.12        7.95      2.37 o 
   3  19   8      126.02      115.67      5.92 o 
  -3  20   8       28.32       24.60      5.65 o 
  -2  20   8      217.37      227.80      8.57 o 
  -1  20   8       30.26       26.26      3.61 o 
   0  20   8        8.57       11.09      2.07 o 
   1  20   8      159.28      168.63      5.69 o 
   2  20   8        3.43        7.24      2.68 o 
   3  20   8       75.02       70.58      5.65 o 
  -3  21   8      130.06      128.07      7.94 o 
  -2  21   8      107.44      112.38      7.15 o 
  -1  21   8      302.62      318.39      7.90 o 
   0  21   8      185.09      172.24      5.00 o 
   1  21   8        7.07        4.32      2.55 o 
   2  21   8       96.34       90.30      5.23 o 
  -3  22   8       10.31        5.21      3.97 o 
  -2  22   8       40.21       33.16      5.52 o 
  -1  22   8      267.83      282.96      7.80 o 
   0  22   8        2.01        5.24      2.38 o 
   1  22   8      165.27      183.06      8.08 o 
   2  22   8        0.17       -1.30      2.87 o 
  -2  23   8        5.24        8.08      3.42 o 
  -1  23   8       49.91       52.46      6.46 o 
   0  23   8       58.14       68.68      5.29 o 
   1  23   8      118.91      129.52      5.43 o 
   2  23   8      157.54      155.16      8.94 o 
  -1  24   8       28.63       27.00      4.04 o 
   0  24   8        3.43        4.42      2.79 o 
   1  24   8       58.54       57.13      4.31 o 
   0  25   8       25.50       28.68      4.61 o 
  -6   1   9        0.27        5.89      7.63 o 
  -5   1   9      304.82      315.36      8.11 o 
  -4   1   9      362.60      389.89      8.64 o 
  -3   1   9      203.55      219.39      5.35 o 
  -2   1   9      986.81     1196.59     10.36 o 
  -1   1   9     1971.92     2024.78     17.11 o 
   0   1   9        3.80        5.16      0.48 o 
   1   1   9      350.02      304.78      2.64 o 
   2   1   9       57.25       57.56      1.69 o 
   3   1   9       11.90       13.28      1.45 o 
   4   1   9       44.63       52.88      2.76 o 
   5   1   9        0.62        2.33      1.84 o 
  -6   2   9        0.86       -2.81      6.82 o 
  -5   2   9       55.57       52.61      3.25 o 
  -4   2   9      198.54      210.45      9.84 o 
  -3   2   9       76.60       76.08      3.86 o 
  -2   2   9      137.78      144.10      2.20 o 
  -1   2   9     1877.48     1942.77     16.40 o 
   0   2   9     1558.20     1599.46     11.24 o 
   1   2   9      162.75      194.78      2.00 o 
   2   2   9       53.10       61.24      1.68 o 
   3   2   9      156.75      158.42      3.74 o 
   4   2   9       16.10       14.78      1.85 o 
   5   2   9       36.11       43.53      3.07 o 
  -5   3   9       12.08        9.95      2.07 o 
  -4   3   9        0.34        1.37      1.78 o 
  -3   3   9       83.21       88.04      3.54 o 
  -2   3   9      107.57      119.71      2.26 o 
  -1   3   9        7.89        5.79      0.62 o 
   0   3   9      173.10      191.98      2.11 o 
   1   3   9       18.25       19.07      0.72 o 
   2   3   9      393.10      324.66      4.22 o 
   3   3   9        0.46       -0.51      1.08 o 
   4   3   9       56.47       51.65      2.93 o 
   5   3   9        0.42        4.11      1.96 o 
  -5   4   9        0.34        1.31      1.91 o 
  -4   4   9        0.58        2.74      1.69 o 
  -3   4   9      351.25      359.84      7.58 o 
  -2   4   9      519.45      559.80      6.54 o 
  -1   4   9     2917.34     3035.63     21.94 o 
   0   4   9      678.36      644.46      4.96 o 
   1   4   9       98.16       84.86      1.34 o 
   2   4   9      360.65      376.62      4.70 o 
   3   4   9     2390.00     2276.23     24.11 o 
   4   4   9       61.16       55.21      3.09 o 
   5   4   9       87.20       91.67      5.59 o 
  -5   5   9       62.27       60.19      3.79 o 
  -4   5   9      175.92      183.10      5.88 o 
  -3   5   9      102.20      104.31      5.67 o 
  -2   5   9       54.60       57.27      2.00 o 
  -1   5   9     1816.70     1936.68     14.91 o 
   0   5   9      275.79      265.58      2.47 o 
   1   5   9      154.79      151.63      1.83 o 
   2   5   9      365.04      343.95      4.77 o 
   3   5   9      672.39      616.50      9.21 o 
   4   5   9      132.40      128.21      4.52 o 
   5   5   9      168.63      171.76      5.65 o 
  -5   6   9       23.21       19.94      2.85 o 
  -4   6   9      194.95      203.29      8.71 o 
  -3   6   9      162.95      156.75      5.65 o 
  -2   6   9      147.98      146.16      3.96 o 
  -1   6   9       62.61       70.84      1.39 o 
   0   6   9      298.68      348.94      3.02 o 
   1   6   9       32.04       32.70      0.96 o 
   2   6   9      578.20      549.56      6.63 o 
   3   6   9       92.55       84.26      3.54 o 
   4   6   9        9.73       10.92      2.21 o 
   5   6   9      126.33      127.21      5.03 o 
  -5   7   9        7.93        6.88      2.42 o 
  -4   7   9      513.35      542.67     12.96 o 
  -3   7   9      217.64      205.41      5.63 o 
  -2   7   9       36.64       39.26      2.34 o 
  -1   7   9     1525.30     1579.22     12.16 o 
   0   7   9       40.78       36.39      0.91 o 
   1   7   9      502.09      468.94      4.03 o 
   2   7   9      292.92      279.99      4.48 o 
   3   7   9       25.91       24.88      2.38 o 
   4   7   9      178.55      171.83      5.45 o 
   5   7   9       21.15       12.96      2.58 o 
  -5   8   9        6.03        4.37      2.34 o 
  -4   8   9      179.79      184.61     10.34 o 
  -3   8   9      265.97      278.19      7.40 o 
  -2   8   9        7.67        7.23      1.47 o 
  -1   8   9     1514.46     1592.88     12.29 o 
   0   8   9      740.44      743.47      5.47 o 
   1   8   9      249.57      230.29      2.67 o 
   2   8   9      359.15      360.19      5.85 o 
   3   8   9      809.31      827.82     13.22 o 
   4   8   9       24.27       24.55      2.83 o 
   5   8   9        9.09        8.71      2.44 o 
  -5   9   9       27.84       16.71      3.84 o 
  -4   9   9       46.57       39.16      3.82 o 
  -3   9   9       17.61       22.18      2.73 o 
  -2   9   9      212.38      219.06      5.60 o 
  -1   9   9      171.61      186.70      2.60 o 
   0   9   9       20.90       24.24      0.88 o 
   1   9   9      241.20      215.39      2.72 o 
   2   9   9     1481.93     1397.79     15.76 o 
   3   9   9        0.56        2.84      1.69 o 
   4   9   9       52.73       58.90      3.78 o 
   5   9   9       10.17        7.62      2.46 o 
  -5  10   9       26.49       20.89      3.28 o 
  -4  10   9       54.10       63.20      4.77 o 
  -3  10   9      396.58      411.93      9.98 o 
  -2  10   9       84.72       79.00      3.63 o 
  -1  10   9      259.50      267.90      3.53 o 
   0  10   9     1579.96     1503.89     11.05 o 
   1  10   9     1107.93      940.67      8.36 o 
   2  10   9        2.06        1.79      1.36 o 
   3  10   9      673.88      689.85     11.95 o 
   4  10   9        0.15        3.44      2.10 o 
   5  10   9        6.18        5.27      2.62 o 
  -5  11   9       13.57       14.92      3.21 o 
  -4  11   9       18.97       21.56      3.46 o 
  -3  11   9       94.32       90.04      4.83 o 
  -2  11   9        9.80        6.98      1.54 o 
  -1  11   9        0.37        0.12      0.77 o 
   0  11   9      344.16      332.41      3.81 o 
   1  11   9      211.77      166.40      2.96 o 
   2  11   9       64.85       79.79      3.04 o 
   3  11   9       48.56       46.59      3.42 o 
   4  11   9      209.40      216.14      6.45 o 
  -5  12   9        0.57        2.81      2.72 o 
  -4  12   9       32.22       24.07      3.76 o 
  -3  12   9      123.85      117.59      7.90 o 
  -2  12   9      441.53      452.94      8.52 o 
  -1  12   9       55.25       52.77      2.21 o 
   0  12   9       36.37       29.71      1.70 o 
   1  12   9       19.80       20.24      1.70 o 
   2  12   9        0.02        0.46      1.46 o 
   3  12   9       48.46       53.59      3.69 o 
   4  12   9        1.12        1.83      2.40 o 
  -5  13   9       86.72       86.03      6.06 o 
  -4  13   9      176.90      183.72      8.26 o 
  -3  13   9      843.08      856.51     17.28 o 
  -2  13   9      112.23      111.02      4.23 o 
  -1  13   9     1084.09     1055.59     12.51 o 
   0  13   9        2.51        2.44      1.06 o 
   1  13   9      811.12      767.45      9.16 o 
   2  13   9      297.65      291.86      6.29 o 
   3  13   9       23.92       22.91      2.85 o 
   4  13   9      214.92      234.70      8.02 o 
  -5  14   9       55.00       46.18      4.83 o 
  -4  14   9      532.23      531.20     13.55 o 
  -3  14   9       27.99       24.30      3.53 o 
  -2  14   9      100.68      100.99      4.25 o 
  -1  14   9      101.40      104.46      3.23 o 
   0  14   9     2443.07     2346.22     26.89 o 
   1  14   9      187.08      159.53      4.19 o 
   2  14   9       99.02      102.36      3.94 o 
   3  14   9      177.85      183.83      6.17 o 
   4  14   9       68.67       77.27      4.85 o 
  -4  15   9       12.77        9.01      3.21 o 
  -3  15   9       17.66       12.95      3.15 o 
  -2  15   9       34.34       33.82      3.22 o 
  -1  15   9      122.30      104.42      3.62 o 
   0  15   9      162.05      134.33      3.70 o 
   1  15   9      212.03      178.38      4.49 o 
   2  15   9        5.53        9.86      1.86 o 
   3  15   9       82.03       79.30      4.14 o 
   4  15   9       28.23       29.57      3.62 o 
  -4  16   9        0.24       -2.21      2.74 o 
  -3  16   9       19.09       15.62      4.09 o 
  -2  16   9      347.16      343.27      7.99 o 
  -1  16   9      124.26      135.77      4.52 o 
   0  16   9     1062.77     1029.64     14.54 o 
   1  16   9       18.47       16.29      1.94 o 
   2  16   9       95.34       97.77      4.12 o 
   3  16   9      970.37     1052.34     15.80 o 
   4  16   9        0.18        2.55      2.82 o 
  -4  17   9       47.42       47.44      5.27 o 
  -3  17   9       25.40       18.79      3.35 o 
  -2  17   9      136.54      132.70      5.65 o 
  -1  17   9       23.53       22.16      2.42 o 
   0  17   9      164.56      174.87      6.21 o 
   1  17   9      127.27      127.75      5.75 o 
   2  17   9      134.57      139.94      5.14 o 
   3  17   9        0.00        2.86      2.27 o 
  -4  18   9        0.01        1.89      3.43 o 
  -3  18   9        2.04        3.72      2.82 o 
  -2  18   9        0.05       -1.30      2.88 o 
  -1  18   9      218.69      208.96      5.56 o 
   0  18   9       41.53       43.85      2.71 o 
   1  18   9       17.35       10.11      2.30 o 
   2  18   9       26.27       32.07      3.26 o 
   3  18   9        8.45        8.56      2.71 o 
  -3  19   9        0.60        4.16      2.76 o 
  -2  19   9      215.78      220.11      9.13 o 
  -1  19   9       93.45      106.56      4.24 o 
   0  19   9      355.94      369.20      7.34 o 
   1  19   9       10.50        8.06      2.23 o 
   2  19   9       74.36       83.21      4.41 o 
   3  19   9        1.42        6.11      2.86 o 
  -3  20   9      196.17      209.84      8.56 o 
  -2  20   9        1.05       -0.97      3.18 o 
  -1  20   9      105.35      104.52      5.93 o 
   0  20   9      296.99      308.95      6.65 o 
   1  20   9       13.53       12.98      2.53 o 
   2  20   9        0.04        0.99      2.61 o 
   3  20   9        8.14        8.39      3.41 o 
  -3  21   9       37.72       39.09      5.49 o 
  -2  21   9       95.12      101.51      6.98 o 
  -1  21   9       16.13       15.15      2.65 o 
   0  21   9       92.71       99.89      4.58 o 
   1  21   9      224.90      269.13      7.33 o 
   2  21   9       19.74       20.28      3.63 o 
  -2  22   9       41.26       41.57      4.66 o 
  -1  22   9      227.25      240.08      6.97 o 
   0  22   9      375.64      387.96     14.75 o 
   1  22   9       74.96       89.40      4.62 o 
   2  22   9       95.27       98.16      6.38 o 
  -2  23   9       56.01       59.54      6.85 o 
  -1  23   9      141.87      148.17      6.81 o 
   0  23   9      173.36      182.24      7.31 o 
   1  23   9      112.10      137.47      5.59 o 
  -1  24   9        1.65        0.34      2.89 o 
   0  24   9      132.46      151.09     12.01 o 
   1  24   9        8.01       11.42      3.73 o 
  -5   0  10       79.85       75.28      5.83 o 
  -4   0  10       36.20       36.48      4.12 o 
  -3   0  10      440.55      481.60     12.85 o 
  -2   0  10     1649.01     1765.16     24.25 o 
  -1   0  10       26.53       22.60      1.12 o 
   0   0  10     4680.97     4750.37     40.66 o 
   1   0  10     1608.17     1717.67     15.37 o 
   2   0  10       96.69       87.36      3.13 o 
   3   0  10      412.36      378.84      8.29 o 
   4   0  10       65.44       59.06      3.94 o 
   5   0  10      152.26      144.37      8.99 o 
  -5   1  10       32.48       32.35      3.02 o 
  -4   1  10       40.75       41.23      3.24 o 
  -3   1  10     1201.73     1291.32     19.19 o 
  -2   1  10       39.91       51.47      1.78 o 
  -1   1  10      146.41      143.58      1.99 o 
   0   1  10     1270.35     1357.84      9.02 o 
   1   1  10       22.48       31.03      0.86 o 
   2   1  10        0.25       -0.16      0.74 o 
   3   1  10       33.15       38.11      2.09 o 
   4   1  10        0.02        2.73      1.50 o 
   5   1  10        0.11        1.31      1.97 o 
  -5   2  10        0.42        1.36      1.96 o 
  -4   2  10       46.91       50.92      3.25 o 
  -3   2  10      853.36      938.27     15.14 o 
  -2   2  10      104.67      145.41      2.88 o 
  -1   2  10      300.63      313.22      3.15 o 
   0   2  10     1231.46     1281.80      8.89 o 
   1   2  10      708.63      632.07      4.70 o 
   2   2  10       26.20       38.51      1.59 o 
   3   2  10      293.09      271.22      5.02 o 
   4   2  10      142.62      140.02      4.22 o 
   5   2  10       16.97       16.87      2.55 o 
  -5   3  10       18.59       15.68      3.15 o 
  -4   3  10      218.11      226.16      7.39 o 
  -3   3  10        0.14        2.10      1.49 o 
  -2   3  10      200.36      226.97      3.75 o 
  -1   3  10      432.63      438.40      4.23 o 
   0   3  10      159.91      117.00      1.57 o 
   1   3  10        1.74        0.55      0.43 o 
   2   3  10     1386.01     1339.99     13.50 o 
   3   3  10       69.85       62.83      2.73 o 
   4   3  10        0.39        0.23      1.54 o 
   5   3  10       73.17       70.65      4.05 o 
  -5   4  10        1.38        5.99      2.20 o 
  -4   4  10        0.68        0.94      1.77 o 
  -3   4  10      118.87      123.73      5.11 o 
  -2   4  10      371.87      406.85      5.96 o 
  -1   4  10      132.89      149.51      1.85 o 
   0   4  10      134.86      131.68      1.70 o 
   1   4  10       32.77       23.33      0.82 o 
   2   4  10       69.72       70.61      2.25 o 
   3   4  10       29.59       37.08      2.34 o 
   4   4  10      208.16      205.24      5.39 o 
   5   4  10       63.97       56.87      3.79 o 
  -5   5  10        9.30        6.84      2.40 o 
  -4   5  10       50.96       50.52      3.48 o 
  -3   5  10       23.68       23.47      2.47 o 
  -2   5  10       11.62       13.00      1.68 o 
  -1   5  10      485.91      542.39      4.94 o 
   0   5  10      517.02      558.40      4.27 o 
   1   5  10       43.51       57.75      1.19 o 
   2   5  10      349.10      308.64      4.73 o 
   3   5  10        0.04        0.23      1.29 o 
   4   5  10        0.11       -0.38      1.73 o 
   5   5  10       27.94       31.25      3.51 o 
  -5   6  10       84.61       84.97      5.39 o 
  -4   6  10       74.54       70.61      4.88 o 
  -3   6  10       13.42       12.08      2.16 o 
  -2   6  10      468.52      454.71     11.13 o 
  -1   6  10        0.29        1.35      0.50 o 
   0   6  10      138.21      135.51      1.74 o 
   1   6  10      226.80      239.14      2.58 o 
   2   6  10      316.07      336.98      5.06 o 
   3   6  10      157.38      165.37      4.82 o 
   4   6  10      186.72      214.14      5.87 o 
   5   6  10       60.05       58.93      4.68 o 
  -5   7  10       20.88       19.52      5.58 o 
  -4   7  10      128.06      142.19     11.30 o 
  -3   7  10       25.87       21.06      2.62 o 
  -2   7  10        0.67        1.73      1.18 o 
  -1   7  10      173.21      184.36      2.50 o 
   0   7  10      299.16      322.72      3.02 o 
   1   7  10     1343.84     1363.63      9.78 o 
   2   7  10      218.26      209.50      4.23 o 
   3   7  10       15.47       13.57      2.12 o 
   4   7  10       39.10       32.55      3.03 o 
   5   7  10       10.67       13.35      3.26 o 
  -5   8  10       18.62       20.77      3.32 o 
  -4   8  10        3.80        3.84      2.39 o 
  -3   8  10       55.34       48.34      3.80 o 
  -2   8  10      878.57      891.16     14.83 o 
  -1   8  10      467.56      499.46      4.73 o 
   0   8  10      417.03      409.54      3.59 o 
   1   8  10      341.70      357.33      3.62 o 
   2   8  10       45.87       42.86      2.36 o 
   3   8  10       30.14       30.32      2.65 o 
   4   8  10      378.59      386.90     10.78 o 
   5   8  10      100.46       91.64      4.63 o 
  -5   9  10        0.87        3.26      2.47 o 
  -4   9  10      123.35      127.10      6.19 o 
  -3   9  10     1009.98     1025.27     20.68 o 
  -2   9  10      399.55      433.39      8.88 o 
  -1   9  10      693.57      716.37      6.91 o 
   0   9  10     1067.43     1076.81      8.21 o 
   1   9  10      470.50      467.60      4.68 o 
   2   9  10      201.33      209.62      4.97 o 
   3   9  10      125.38      119.44      4.47 o 
   4   9  10        0.39       -0.06      2.00 o 
   5   9  10       85.10       85.22      5.30 o 
  -5  10  10        4.38        4.43      2.62 o 
  -4  10  10       78.97       82.65      5.38 o 
  -3  10  10      165.41      179.12      7.93 o 
  -2  10  10       58.29       52.18      3.34 o 
  -1  10  10        7.45        5.14      0.85 o 
   0  10  10        0.07        0.21      0.63 o 
   1  10  10     1330.28     1355.79     12.07 o 
   2  10  10       21.71       17.07      2.01 o 
   3  10  10        0.19        2.45      1.77 o 
   4  10  10       69.63       69.37      4.15 o 
  -5  11  10        4.93        5.45      2.89 o 
  -4  11  10       69.37       62.93      9.06 o 
  -3  11  10       96.47       91.33      5.46 o 
  -2  11  10       22.14       18.16      2.36 o 
  -1  11  10      344.06      349.23      4.73 o 
   0  11  10       43.48       46.50      1.59 o 
   1  11  10      472.84      443.27      5.77 o 
   2  11  10       46.84       36.35      2.93 o 
   3  11  10        9.96       11.04      2.38 o 
   4  11  10        5.94        4.01      2.32 o 
  -5  12  10       29.78       32.30      4.14 o 
  -4  12  10        4.58        6.27      3.07 o 
  -3  12  10        0.52       -2.15      2.20 o 
  -2  12  10     1764.85     1827.35     41.85 o 
  -1  12  10        0.58       -0.19      0.89 o 
   0  12  10       49.30       45.15      2.28 o 
   1  12  10     1154.36     1091.72     11.62 o 
   2  12  10      125.99      121.22      4.16 o 
   3  12  10       36.51       37.75      3.41 o 
   4  12  10       48.18       45.66      4.14 o 
  -5  13  10       67.48       69.42      5.41 o 
  -4  13  10       23.10       15.58      3.74 o 
  -3  13  10      455.00      461.17     12.94 o 
  -2  13  10       84.79       95.42      6.21 o 
  -1  13  10      489.85      474.13      7.29 o 
   0  13  10       59.31       54.77      2.30 o 
   1  13  10       95.54       92.69      2.89 o 
   2  13  10       82.11       76.42      3.53 o 
   3  13  10        0.05        1.28      2.03 o 
   4  13  10       41.04       35.28      3.76 o 
  -4  14  10       53.42       41.16      5.07 o 
  -3  14  10       61.22       69.99     11.41 o 
  -2  14  10      124.81      116.27      4.95 o 
  -1  14  10       37.07       34.72      2.18 o 
   0  14  10       50.81       44.90      2.41 o 
   1  14  10       46.61       50.08      2.63 o 
   2  14  10       89.45       92.56      3.89 o 
   3  14  10      100.71      109.68      4.60 o 
   4  14  10       42.72       48.30      4.50 o 
  -4  15  10        0.06        3.20      3.13 o 
  -3  15  10      344.89      340.84     10.22 o 
  -2  15  10       22.52       20.44      2.75 o 
  -1  15  10       99.96       95.89      4.00 o 
   0  15  10      315.84      338.45      6.15 o 
   1  15  10       83.98       82.46      3.26 o 
   2  15  10      130.68      131.97      4.51 o 
   3  15  10      109.36      105.13      4.71 o 
   4  15  10        0.20        2.36      2.59 o 
  -4  16  10        8.25        5.46      3.29 o 
  -3  16  10        0.22       -0.28      2.63 o 
  -2  16  10       37.11       35.99      3.44 o 
  -1  16  10       58.26       47.41      3.36 o 
   0  16  10        1.23        0.44      1.54 o 
   1  16  10      148.69      151.11      4.37 o 
   2  16  10        0.01       -1.83      1.85 o 
   3  16  10        1.92        4.19      2.28 o 
   4  16  10       18.52       14.45      3.91 o 
  -4  17  10      180.57      175.81      8.42 o 
  -3  17  10      182.14      186.57      9.01 o 
  -2  17  10       28.25       18.80      3.05 o 
  -1  17  10      154.78      137.74      4.49 o 
   0  17  10      206.71      195.51      4.96 o 
   1  17  10       90.91       82.02      3.61 o 
   2  17  10      121.80      143.49      5.32 o 
   3  17  10       77.73       89.70      4.63 o 
  -4  18  10        8.90       11.31      4.06 o 
  -3  18  10       47.79       45.63      5.03 o 
  -2  18  10      147.03      150.88      7.49 o 
  -1  18  10        0.09       -1.74      2.02 o 
   0  18  10        9.69        5.76      1.83 o 
   1  18  10     1056.39     1102.59     17.66 o 
   2  18  10        1.08        4.97      2.23 o 
   3  18  10       43.01       41.77      4.01 o 
  -3  19  10        0.44        2.28      2.92 o 
  -2  19  10        0.33        0.36      2.97 o 
  -1  19  10       10.35       13.00      2.43 o 
   0  19  10       86.72       85.60      3.60 o 
   1  19  10        5.98        7.50      2.36 o 
   2  19  10       11.89       12.17      2.60 o 
   3  19  10        0.03        3.85      2.75 o 
  -3  20  10        8.11        7.13      3.83 o 
  -2  20  10      138.97      158.82      8.15 o 
  -1  20  10       13.68       16.71      2.71 o 
   0  20  10      175.26      179.44      5.07 o 
   1  20  10       15.80       10.01      2.56 o 
   2  20  10      183.45      193.28      7.08 o 
   3  20  10       78.28       69.82      7.12 o 
  -3  21  10      223.17      234.39     16.25 o 
  -2  21  10        3.52        0.36      3.47 o 
  -1  21  10      301.01      322.08      8.70 o 
   0  21  10      124.73      141.61      5.30 o 
   1  21  10        9.02       10.29      2.60 o 
   2  21  10       34.36       23.74      4.76 o 
  -2  22  10       20.42        7.65      3.42 o 
  -1  22  10        0.55        0.80      3.81 o 
   0  22  10        3.20        3.44      2.27 o 
   1  22  10      127.64      124.85      6.95 o 
   2  22  10        9.79       10.81      3.30 o 
  -2  23  10       12.89       12.90      4.28 o 
  -1  23  10       93.32      100.54      7.55 o 
   0  23  10        7.99        7.74      3.09 o 
   1  23  10       42.34       49.87      3.86 o 
  -1  24  10        2.18        4.50      3.50 o 
   0  24  10        3.84        6.39      3.03 o 
  -5   1  11        0.65        3.84      2.13 o 
  -4   1  11        1.01        5.23      2.04 o 
  -3   1  11     1088.71     1205.38     27.41 o 
  -2   1  11      651.45      705.19      9.02 o 
  -1   1  11       53.48       42.87      1.08 o 
   0   1  11     2233.65     2280.10     14.79 o 
   1   1  11      759.45      777.89      5.64 o 
   2   1  11       31.28       36.89      1.66 o 
   3   1  11        7.78        4.88      1.33 o 
   4   1  11      153.31      147.57      4.84 o 
   5   1  11       89.70       78.83      4.11 o 
  -5   2  11        0.07        2.42      2.02 o 
  -4   2  11      141.64      160.50      5.55 o 
  -3   2  11       62.03       61.91      3.47 o 
  -2   2  11       23.43       25.48      1.56 o 
  -1   2  11      289.06      272.69      2.85 o 
   0   2  11       28.09       25.10      0.83 o 
   1   2  11      453.13      420.06      3.60 o 
   2   2  11      183.36      206.63      3.40 o 
   3   2  11      132.18      137.43      3.70 o 
   4   2  11       98.85      106.00      3.86 o 
   5   2  11       10.91        7.03      2.33 o 
  -5   3  11        2.08        1.92      2.25 o 
  -4   3  11       26.29       21.15      2.59 o 
  -3   3  11       44.56       47.51      4.38 o 
  -2   3  11       71.83       81.90      3.03 o 
  -1   3  11       16.38       16.34      0.67 o 
   0   3  11       14.53       15.15      0.72 o 
   1   3  11      463.35      451.50      3.79 o 
   2   3  11       19.73       22.48      1.56 o 
   3   3  11       77.86       56.74      2.69 o 
   4   3  11        2.67        2.66      1.74 o 
   5   3  11      248.52      262.69      7.19 o 
  -5   4  11       25.20       20.06      3.06 o 
  -4   4  11      128.42      127.60      5.17 o 
  -3   4  11       30.21       38.14      3.18 o 
  -2   4  11        0.71        2.06      1.23 o 
  -1   4  11      377.07      353.04      3.40 o 
   0   4  11      547.54      538.16      4.31 o 
   1   4  11       35.92       32.82      1.00 o 
   2   4  11     3696.57     3486.54     33.99 o 
   3   4  11       14.17       17.88      1.87 o 
   4   4  11       27.37       26.20      2.74 o 
   5   4  11       55.12       55.40      3.79 o 
  -5   5  11       12.75       13.25      2.76 o 
  -4   5  11        7.04        7.33      2.19 o 
  -3   5  11      129.61      127.25      4.99 o 
  -2   5  11      121.11      110.92      3.90 o 
  -1   5  11      305.27      302.12      3.10 o 
   0   5  11      812.67      784.29      5.67 o 
   1   5  11     1515.59     1472.07     10.22 o 
   2   5  11     1411.71     1343.92     14.97 o 
   3   5  11      330.49      315.06      6.28 o 
   4   5  11       94.30       96.66      4.29 o 
   5   5  11       31.31       29.92      3.19 o 
  -5   6  11        7.29        4.83      2.55 o 
  -4   6  11       18.66       20.48      2.98 o 
  -3   6  11        6.37        4.76      1.87 o 
  -2   6  11      109.88      108.88      4.26 o 
  -1   6  11       29.22       28.84      1.15 o 
   0   6  11       52.76       51.35      1.17 o 
   1   6  11       67.43       62.12      1.41 o 
   2   6  11       91.45      108.63      4.12 o 
   3   6  11       33.73       30.10      2.66 o 
   4   6  11       18.24       13.79      2.43 o 
   5   6  11      102.18       95.65      5.64 o 
  -5   7  11       11.14       10.74      2.95 o 
  -4   7  11        1.54        2.75      2.21 o 
  -3   7  11      172.41      170.89      5.91 o 
  -2   7  11      338.36      310.84      6.33 o 
  -1   7  11       18.28       13.80      0.84 o 
   0   7  11      254.06      250.35      2.62 o 
   1   7  11     2217.12     2197.83     15.62 o 
   2   7  11      130.21      123.93      3.38 o 
   3   7  11        3.82        2.89      1.71 o 
   4   7  11      114.22      119.00      4.93 o 
   5   7  11        0.46        2.52      2.31 o 
  -5   8  11        6.03        5.57      2.74 o 
  -4   8  11      118.82      115.55      5.98 o 
  -3   8  11      107.27      102.93      4.89 o 
  -2   8  11       76.90       74.41      3.48 o 
  -1   8  11       54.25       49.39      1.43 o 
   0   8  11      340.29      330.59      3.60 o 
   1   8  11        5.84        1.39      0.73 o 
   2   8  11       74.02       67.51      3.27 o 
   3   8  11       19.48       16.40      2.25 o 
   4   8  11      111.32      112.27      5.06 o 
   5   8  11       66.01       64.82      4.80 o 
  -5   9  11        1.93        4.35      2.76 o 
  -4   9  11       10.38       11.01      2.90 o 
  -3   9  11        0.33        2.78      2.26 o 
  -2   9  11       97.50      101.98      3.81 o 
  -1   9  11       55.09       57.50      1.59 o 
   0   9  11      289.83      265.62      3.17 o 
   1   9  11        8.24        6.03      0.90 o 
   2   9  11       10.08       10.41      1.65 o 
   3   9  11        3.40        4.19      1.86 o 
   4   9  11       21.84       23.66      2.91 o 
  -5  10  11        0.68        2.97      2.81 o 
  -4  10  11        3.57        1.43      2.78 o 
  -3  10  11       57.43       49.29      4.29 o 
  -2  10  11       18.02       13.69      1.92 o 
  -1  10  11      319.92      303.86      5.22 o 
   0  10  11        8.64        9.15      0.98 o 
   1  10  11       10.10        6.41      1.04 o 
   2  10  11      314.85      316.86      6.96 o 
   3  10  11       15.09       12.63      2.28 o 
   4  10  11       11.36       10.32      2.54 o 
  -5  11  11       12.48        6.43      3.16 o 
  -4  11  11       55.08       48.05      4.66 o 
  -3  11  11      111.92      121.88      6.37 o 
  -2  11  11      362.58      363.03      8.09 o 
  -1  11  11        0.06        0.41      0.85 o 
   0  11  11      753.05      713.75      7.96 o 
   1  11  11       87.61       60.69      2.01 o 
   2  11  11       38.66       38.31      2.42 o 
   3  11  11       48.62       52.47      3.54 o 
   4  11  11        0.04       -0.71      2.18 o 
  -5  12  11        6.50        1.30      2.84 o 
  -4  12  11        3.72        1.66      2.92 o 
  -3  12  11        0.81        2.01      2.43 o 
  -2  12  11        1.67        4.94      1.95 o 
  -1  12  11       73.17       68.72      2.49 o 
   0  12  11      154.45      135.50      3.25 o 
   1  12  11      456.33      374.65      7.05 o 
   2  12  11      205.03      182.26      4.31 o 
   3  12  11        1.09        2.54      2.02 o 
   4  12  11       10.00        6.85      2.50 o 
  -5  13  11       79.00       83.02      8.92 o 
  -4  13  11       19.11       24.73      4.28 o 
  -3  13  11        1.96        4.78      2.88 o 
  -2  13  11     1876.23     1885.63     48.43 o 
  -1  13  11        6.85        4.24      1.36 o 
   0  13  11       29.95       37.69      2.16 o 
   1  13  11      294.57      289.25      6.35 o 
   2  13  11      158.17      139.97      4.23 o 
   3  13  11        0.34        2.38      1.86 o 
   4  13  11      120.73      122.90      5.51 o 
  -4  14  11      303.30      298.31     13.64 o 
  -3  14  11      217.82      209.42      8.82 o 
  -2  14  11      313.66      314.98      8.05 o 
  -1  14  11      522.70      509.49      9.05 o 
   0  14  11       71.51       58.04      2.61 o 
   1  14  11       13.00       12.83      1.78 o 
   2  14  11       68.26       67.26      3.23 o 
   3  14  11       14.50       13.75      2.60 o 
   4  14  11        1.28        6.10      2.61 o 
  -4  15  11      208.66      206.40     12.30 o 
  -3  15  11       16.69       12.22      3.56 o 
  -2  15  11       13.53        6.42      2.35 o 
  -1  15  11       18.67       12.29      2.10 o 
   0  15  11       38.34       44.19      2.42 o 
   1  15  11        0.49        1.14      1.49 o 
   2  15  11       36.83       37.31      3.05 o 
   3  15  11        4.21        3.60      2.31 o 
   4  15  11       33.92       38.14      3.71 o 
  -4  16  11       20.16       23.64      4.14 o 
  -3  16  11      335.34      329.98     22.71 o 
  -2  16  11        0.08       -0.62      2.22 o 
  -1  16  11        4.24        3.43      1.67 o 
   0  16  11       31.45       35.52      2.48 o 
   1  16  11       87.69       82.14      3.59 o 
   2  16  11      301.29      286.37      7.26 o 
   3  16  11        3.43        5.73      2.34 o 
  -4  17  11       16.31       13.71      4.84 o 
  -3  17  11       44.78       38.53      5.29 o 
  -2  17  11       81.43       79.22      4.71 o 
  -1  17  11       48.49       40.75      3.91 o 
   0  17  11       28.70       25.90      2.34 o 
   1  17  11      489.20      512.82     13.42 o 
   2  17  11      212.03      209.94      6.33 o 
   3  17  11      363.93      390.35     12.12 o 
  -4  18  11       13.42       12.38      4.28 o 
  -3  18  11      126.61      125.25      8.04 o 
  -2  18  11        0.99        0.29      3.00 o 
  -1  18  11        2.77        1.69      1.92 o 
   0  18  11        5.90        4.65      1.82 o 
   1  18  11       51.65       57.34      3.59 o 
   2  18  11       98.95      102.05      4.79 o 
   3  18  11      172.89      187.53      7.51 o 
  -3  19  11      106.71      105.70      5.99 o 
  -2  19  11      217.91      214.55      8.93 o 
  -1  19  11       47.74       46.99      3.63 o 
   0  19  11        0.47        1.27      1.81 o 
   1  19  11       83.93       83.95      4.77 o 
   2  19  11        5.36        6.27      2.55 o 
   3  19  11       30.39       31.67      4.62 o 
  -3  20  11        1.47        1.63      4.32 o 
  -2  20  11        0.56       -1.19      3.27 o 
  -1  20  11       27.61       25.37      3.17 o 
   0  20  11       71.88       58.32      3.72 o 
   1  20  11        0.73        1.80      2.13 o 
   2  20  11       76.48       79.09      6.54 o 
  -3  21  11        5.91        9.59      4.91 o 
  -2  21  11       28.34       30.14      4.96 o 
  -1  21  11        5.14        3.42      3.28 o 
   0  21  11        4.20        3.53      2.36 o 
   1  21  11       15.90       12.68      2.81 o 
   2  21  11       19.54       23.05      3.78 o 
  -2  22  11       16.60       12.66      3.71 o 
  -1  22  11       59.80       61.13      9.15 o 
   0  22  11       67.78       63.32      4.16 o 
   1  22  11       36.49       37.96      3.68 o 
   2  22  11      152.19      192.91     15.78 o 
  -1  23  11        8.97       12.38      3.90 o 
   0  23  11      264.84      296.25     13.12 o 
   1  23  11      291.98      346.61      8.78 o 
   0  24  11      162.03      194.60      8.41 o 
  -5   0  12       91.88       99.42     12.24 o 
  -4   0  12      284.83      286.71     29.10 o 
  -3   0  12     6119.24     6693.76    118.89 o 
  -2   0  12      174.22      162.57      5.81 o 
  -1   0  12     1589.74     1710.38     18.17 o 
   0   0  12      277.36      292.12      4.03 o 
   1   0  12     1698.50     1840.30     17.25 o 
   2   0  12      264.06      237.84      5.66 o 
   3   0  12       73.30       78.55      4.60 o 
   4   0  12        0.63        3.41      2.30 o 
   5   0  12       28.21       24.79      4.23 o 
  -5   1  12        1.12        0.29      2.18 o 
  -4   1  12      383.21      395.47     10.33 o 
  -3   1  12      142.94      145.22      5.79 o 
  -2   1  12      260.84      290.09      6.49 o 
  -1   1  12      210.84      219.34      2.63 o 
   0   1  12     1003.72     1086.76      7.78 o 
   1   1  12      195.23      204.73      2.33 o 
   2   1  12       14.48       12.32      1.24 o 
   3   1  12       29.35       25.54      1.98 o 
   4   1  12        9.46        9.86      1.89 o 
   5   1  12       11.26        9.31      2.44 o 
  -5   2  12       24.78       20.33      3.01 o 
  -4   2  12      127.74      126.20      5.68 o 
  -3   2  12      133.09      133.99      6.87 o 
  -2   2  12      170.39      161.04      4.72 o 
  -1   2  12       64.37       72.29      1.37 o 
   0   2  12      783.75      880.41      6.54 o 
   1   2  12      471.53      495.91      4.37 o 
   2   2  12       77.91       54.52      2.07 o 
   3   2  12      131.53      140.40      3.95 o 
   4   2  12       58.12       57.67      3.17 o 
   5   2  12       46.71       52.60      3.71 o 
  -5   3  12        0.30        4.41      2.49 o 
  -4   3  12       22.02       20.23      3.01 o 
  -3   3  12        6.60        5.98      1.91 o 
  -2   3  12      520.14      549.65     14.34 o 
  -1   3  12      448.96      417.66      4.14 o 
   0   3  12     1284.37     1293.95      9.03 o 
   1   3  12     1810.34     1817.72     12.77 o 
   2   3  12       24.04       23.82      1.59 o 
   3   3  12      871.85      778.18     10.44 o 
   4   3  12       75.97       71.88      3.64 o 
   5   3  12      109.11      110.15      4.95 o 
  -5   4  12        3.81        4.03      2.60 o 
  -4   4  12       79.98       81.48      4.64 o 
  -3   4  12        3.08        2.31      1.77 o 
  -2   4  12        5.58        2.92      1.45 o 
  -1   4  12        0.63        2.18      0.53 o 
   0   4  12      230.50      215.43      2.43 o 
   1   4  12      691.21      690.67      5.89 o 
   2   4  12      449.90      498.67      6.79 o 
   3   4  12        0.17        1.83      1.45 o 
   4   4  12       60.43       51.18      3.43 o 
   5   4  12        3.35        4.24      2.25 o 
  -5   5  12       45.33       52.71      5.74 o 
  -4   5  12       38.23       33.68      4.39 o 
  -3   5  12        1.17        0.96      1.62 o 
  -2   5  12       28.74       32.08      2.64 o 
  -1   5  12     1332.45     1384.61     11.42 o 
   0   5  12      239.00      260.21      2.67 o 
   1   5  12       20.11       24.31      1.11 o 
   2   5  12      126.84      108.14      2.98 o 
   3   5  12      170.26      165.21      5.86 o 
   4   5  12       32.50       36.47      3.16 o 
   5   5  12       60.00       62.92      4.31 o 
  -5   6  12        5.82        5.41      2.78 o 
  -4   6  12       22.57       21.82      3.21 o 
  -3   6  12      128.44      133.42      5.32 o 
  -2   6  12      447.78      436.94      8.81 o 
  -1   6  12      584.50      650.27      6.58 o 
   0   6  12      269.24      271.64      2.86 o 
   1   6  12      313.48      302.58      3.59 o 
   2   6  12       69.55       79.61      2.83 o 
   3   6  12       36.00       36.52      2.84 o 
   4   6  12       21.20       19.33      2.69 o 
   5   6  12      265.87      279.46      8.80 o 
  -5   7  12       65.92       59.35      4.63 o 
  -4   7  12      113.11      102.03      5.66 o 
  -3   7  12       40.16       38.47      3.41 o 
  -2   7  12       48.03       56.87      3.67 o 
  -1   7  12        0.52        2.11      0.72 o 
   0   7  12       18.31       12.09      0.80 o 
   1   7  12      459.88      458.63      5.17 o 
   2   7  12       78.28       71.78      2.58 o 
   3   7  12       93.00       97.04      4.13 o 
   4   7  12        7.87        6.79      2.23 o 
  -5   8  12       84.99       84.07      5.52 o 
  -4   8  12      134.18      119.94     10.58 o 
  -3   8  12      556.85      577.01     12.56 o 
  -2   8  12      130.79      122.49      5.11 o 
  -1   8  12        9.78       10.30      0.96 o 
   0   8  12      169.44      162.32      2.46 o 
   1   8  12      499.17      485.69      5.56 o 
   2   8  12       60.07       66.47      2.98 o 
   3   8  12      251.09      249.79      6.31 o 
   4   8  12       34.18       32.35      3.29 o 
  -5   9  12        1.40        1.90      2.73 o 
  -4   9  12       58.26       57.09      6.55 o 
  -3   9  12       84.32       88.23      5.22 o 
  -2   9  12       25.74       26.51      2.56 o 
  -1   9  12      755.82      727.75      8.26 o 
   0   9  12       36.06       31.32      1.39 o 
   1   9  12     2865.49     2843.02     22.80 o 
   2   9  12      233.05      231.61      4.78 o 
   3   9  12      901.68      940.37     14.23 o 
   4   9  12        8.24        9.70      2.52 o 
  -5  10  12        0.93        5.49      2.98 o 
  -4  10  12        0.74       -2.40      2.40 o 
  -3  10  12        4.94        3.62      2.35 o 
  -2  10  12        1.48        2.58      1.72 o 
  -1  10  12       29.99       32.33      1.92 o 
   0  10  12      807.37      825.01      9.89 o 
   1  10  12      107.12      101.44      2.48 o 
   2  10  12        0.01        1.21      1.34 o 
   3  10  12        0.41        1.17      1.82 o 
   4  10  12      546.98      587.72     11.75 o 
  -5  11  12        0.00        3.15      3.10 o 
  -4  11  12       93.87       96.35      6.22 o 
  -3  11  12       43.93       39.21      8.27 o 
  -2  11  12       47.43       45.61      4.31 o 
  -1  11  12      209.84      202.73      3.96 o 
   0  11  12       51.53       37.00      1.94 o 
   1  11  12      404.58      365.49      5.76 o 
   2  11  12       81.40       85.63      2.99 o 
   3  11  12        0.01        0.36      1.88 o 
   4  11  12       55.90       57.27      4.13 o 
  -5  12  12      116.12      110.25      6.46 o 
  -4  12  12        2.61        0.70      2.72 o 
  -3  12  12      265.08      263.06     10.72 o 
  -2  12  12      153.47      156.81      5.52 o 
  -1  12  12       25.78       24.07      1.95 o 
   0  12  12       42.87       42.08      2.14 o 
   1  12  12      439.27      390.06      9.32 o 
   2  12  12       68.78       59.56      2.65 o 
   3  12  12       12.99        7.65      2.05 o 
   4  12  12       83.84       71.52      4.52 o 
  -4  13  12       51.04       47.37      5.19 o 
  -3  13  12        8.82        7.62      3.17 o 
  -2  13  12      625.91      626.02     12.10 o 
  -1  13  12        2.98        5.73      1.39 o 
   0  13  12       89.33       86.58      3.66 o 
   1  13  12       14.61       12.82      1.51 o 
   2  13  12      214.07      205.75      4.82 o 
   3  13  12        0.38        1.61      1.78 o 
   4  13  12        4.95        5.95      2.55 o 
  -4  14  12        0.12        2.52      3.28 o 
  -3  14  12        2.80        0.55      2.72 o 
  -2  14  12      106.26      116.04      5.56 o 
  -1  14  12       47.76       47.94      2.78 o 
   0  14  12       63.86       67.31      3.14 o 
   1  14  12       28.20       26.94      2.23 o 
   2  14  12        1.48        1.98      1.80 o 
   3  14  12      128.18      136.40      5.01 o 
   4  14  12       39.05       41.24      3.82 o 
  -4  15  12        0.10       -2.94      2.94 o 
  -3  15  12       77.23       80.97      6.35 o 
  -2  15  12       63.73       62.64      4.14 o 
  -1  15  12       51.30       47.91      3.21 o 
   0  15  12       24.52       19.04      1.95 o 
   1  15  12      100.39       99.36      3.86 o 
   2  15  12      508.80      528.48     10.34 o 
   3  15  12       23.28       23.44      2.84 o 
  -4  16  12        0.30        5.27      3.74 o 
  -3  16  12       19.80       16.51      4.18 o 
  -2  16  12        1.21       -2.06      2.06 o 
  -1  16  12       64.22       58.45      3.28 o 
   0  16  12        4.20        6.80      1.73 o 
   1  16  12       48.95       53.75      3.10 o 
   2  16  12       27.93       21.86      2.86 o 
   3  16  12        0.26        6.03      2.70 o 
  -4  17  12        1.34        5.21      3.48 o 
  -3  17  12        0.18        3.68      3.39 o 
  -2  17  12        1.36        0.34      2.76 o 
  -1  17  12      308.71      298.40      7.14 o 
   0  17  12       17.89       12.87      2.01 o 
   1  17  12      373.48      376.69      7.88 o 
   2  17  12      110.57      111.54      4.93 o 
   3  17  12      350.72      390.64     11.02 o 
  -3  18  12       46.37       33.58      7.80 o 
  -2  18  12      282.00      290.37     10.21 o 
  -1  18  12      174.23      162.67      5.68 o 
   0  18  12      399.97      411.63      7.89 o 
   1  18  12       23.91       19.91      3.83 o 
   2  18  12        0.19        0.30      2.20 o 
   3  18  12       12.13       12.54      3.37 o 
  -3  19  12        9.17       15.72      3.97 o 
  -2  19  12       23.64       17.40      3.96 o 
  -1  19  12        0.03        2.22      2.24 o 
   0  19  12      103.78      104.64      5.21 o 
   1  19  12        5.60        7.03      2.56 o 
   2  19  12      106.65      110.97      5.59 o 
  -3  20  12       73.96       59.86      7.30 o 
  -2  20  12       30.85       29.07      4.73 o 
  -1  20  12        8.36        8.92      3.36 o 
   0  20  12      109.12      106.95      4.76 o 
   1  20  12       17.17       14.48      2.81 o 
   2  20  12       51.05       53.28      4.72 o 
  -2  21  12      133.79      135.23      9.17 o 
  -1  21  12      189.65      194.82     11.92 o 
   0  21  12       14.37       13.62      2.74 o 
   1  21  12       42.90       38.10      3.56 o 
   2  21  12      369.79      427.37     11.77 o 
  -2  22  12      172.22      190.75      8.08 o 
  -1  22  12        0.00        5.27      3.38 o 
   0  22  12       60.19       71.02      7.92 o 
   1  22  12        0.10        3.25      2.56 o 
  -1  23  12       17.11       20.13      4.25 o 
   0  23  12       88.90       86.42      8.19 o 
   1  23  12      126.71      131.66     20.07 o 
  -5   1  13      120.80      117.46      5.85 o 
  -4   1  13       20.12       22.67      3.04 o 
  -3   1  13      401.73      438.79      9.99 o 
  -2   1  13      658.80      711.30     12.09 o 
  -1   1  13        0.02       -0.08      0.53 o 
   0   1  13      635.22      633.96      4.94 o 
   1   1  13        8.43        8.33      0.83 o 
   2   1  13       37.24       40.20      1.93 o 
   3   1  13       75.38       86.99      3.23 o 
   4   1  13       11.37        9.29      2.00 o 
   5   1  13       86.90       84.06      5.50 o 
  -5   2  13       67.43       65.79      4.57 o 
  -4   2  13       21.20       22.93      3.96 o 
  -3   2  13      127.76      140.59      5.36 o 
  -2   2  13      426.51      453.55      9.03 o 
  -1   2  13      993.01     1016.43      8.63 o 
   0   2  13      122.77      146.56      1.95 o 
   1   2  13      194.54      210.04      3.42 o 
   2   2  13      302.71      304.58      4.73 o 
   3   2  13       13.76       11.41      1.93 o 
   4   2  13       47.47       55.81      3.19 o 
   5   2  13        0.30        4.47      2.78 o 
  -5   3  13        0.02       -0.59      2.46 o 
  -4   3  13      106.71      108.27      5.79 o 
  -3   3  13       23.04       27.44      2.83 o 
  -2   3  13        1.68        3.15      2.20 o 
  -1   3  13      122.97      123.16      2.30 o 
   0   3  13        7.84        6.17      0.62 o 
   1   3  13      543.73      472.61      5.63 o 
   2   3  13        0.50        1.53      1.10 o 
   3   3  13       36.39       34.14      2.74 o 
   4   3  13        0.92        1.53      1.86 o 
   5   3  13       60.52       50.43      4.40 o 
  -5   4  13        1.68        4.18      2.70 o 
  -4   4  13      130.54      127.73      5.57 o 
  -3   4  13      357.73      386.45      9.45 o 
  -2   4  13      703.24      755.14     13.02 o 
  -1   4  13      327.55      317.81      4.23 o 
   0   4  13      167.10      147.32      2.07 o 
   1   4  13      772.45      788.03      7.05 o 
   2   4  13     3040.90     2880.37     27.48 o 
   3   4  13       34.20       22.19      2.25 o 
   4   4  13       81.80       85.45      4.25 o 
   5   4  13       61.22       71.09      5.56 o 
  -5   5  13       59.57       66.04      8.12 o 
  -4   5  13       51.13       45.44      3.83 o 
  -3   5  13       17.78       10.24      2.31 o 
  -2   5  13      776.23      820.94     13.88 o 
  -1   5  13       88.37       93.86      2.08 o 
   0   5  13       27.11       24.91      1.05 o 
   1   5  13      542.97      518.72      5.65 o 
   2   5  13      478.13      437.17      6.42 o 
   3   5  13      173.19      172.42      5.02 o 
   4   5  13      395.10      399.59     11.05 o 
  -5   6  13       76.09       74.94      9.93 o 
  -4   6  13       45.03       49.72      4.22 o 
  -3   6  13       62.29       54.43      3.84 o 
  -2   6  13       23.80       27.08      2.56 o 
  -1   6  13      155.37      172.40      2.76 o 
   0   6  13       63.65       56.08      1.40 o 
   1   6  13      349.78      336.36      4.26 o 
   2   6  13       67.35       67.12      2.57 o 
   3   6  13       16.04       14.93      2.35 o 
   4   6  13      234.18      237.64      6.57 o 
  -5   7  13      173.14      178.03      8.33 o 
  -4   7  13       51.64       41.62      4.06 o 
  -3   7  13       32.63       30.34      3.33 o 
  -2   7  13      472.38      488.96     10.92 o 
  -1   7  13       25.49       19.55      1.14 o 
   0   7  13      224.74      210.32      3.05 o 
   1   7  13      151.67      129.32      2.53 o 
   2   7  13       28.44       25.95      1.87 o 
   3   7  13      270.31      281.14      7.03 o 
   4   7  13        1.78        2.15      2.15 o 
  -5   8  13       53.54       66.06      7.72 o 
  -4   8  13      160.81      153.60      8.77 o 
  -3   8  13       18.41       22.95      4.38 o 
  -2   8  13      433.28      445.30     15.79 o 
  -1   8  13      360.87      358.43      4.65 o 
   0   8  13      434.12      425.65      5.12 o 
   1   8  13       64.36       63.50      1.98 o 
   2   8  13      820.42      845.53     10.84 o 
   3   8  13       24.63       22.37      2.90 o 
   4   8  13       19.51       16.87      2.77 o 
  -5   9  13        7.71        5.52      2.95 o 
  -4   9  13       11.26        9.25      3.77 o 
  -3   9  13       58.36       47.48      5.94 o 
  -2   9  13       43.11       43.34      3.08 o 
  -1   9  13        2.96        3.51      0.98 o 
   0   9  13      179.32      163.35      3.35 o 
   1   9  13     1241.49     1195.40     10.90 o 
   2   9  13        8.86        8.82      1.63 o 
   3   9  13       87.56      103.16      6.95 o 
   4   9  13       53.09       50.16      3.96 o 
  -5  10  13       18.52       12.02      3.66 o 
  -4  10  13      152.83      164.99      7.77 o 
  -3  10  13       20.98       12.84      3.11 o 
  -2  10  13       85.54       86.51      6.81 o 
  -1  10  13     1098.97     1056.38     11.97 o 
   0  10  13      568.03      499.94      6.45 o 
   1  10  13       16.83        9.55      1.41 o 
   2  10  13      739.50      745.02     10.10 o 
   3  10  13        3.58        4.09      2.01 o 
   4  10  13        3.46        2.76      2.37 o 
  -5  11  13        1.86       -0.26      3.42 o 
  -4  11  13       37.24       37.51      4.60 o 
  -3  11  13        1.28       -0.18      3.21 o 
  -2  11  13        7.94        6.86      2.26 o 
  -1  11  13      210.47      199.73      4.31 o 
   0  11  13      352.70      305.54      7.06 o 
   1  11  13       97.78      116.93      3.48 o 
   2  11  13       31.23       30.87      2.18 o 
   3  11  13      326.85      332.35      7.79 o 
   4  11  13        3.22        2.61      2.45 o 
  -4  12  13       27.33       26.80      4.37 o 
  -3  12  13      272.54      289.97     14.46 o 
  -2  12  13       23.46       24.14      3.23 o 
  -1  12  13       42.20       35.33      2.13 o 
   0  12  13       27.84       25.14      1.97 o 
   1  12  13       37.60       32.14      1.93 o 
   2  12  13       49.21       45.75      2.66 o 
   3  12  13        3.48        4.13      1.91 o 
   4  12  13       38.44       36.60      3.75 o 
  -4  13  13      239.19      254.94     10.83 o 
  -3  13  13      101.03      101.96      6.56 o 
  -2  13  13      717.13      732.87     14.93 o 
  -1  13  13       41.72       40.59      2.65 o 
   0  13  13      667.40      657.87      9.87 o 
   1  13  13      292.76      303.82      6.19 o 
   2  13  13        4.99        2.79      1.86 o 
   3  13  13      266.69      298.43      6.47 o 
   4  13  13       20.04       22.00      3.25 o 
  -4  14  13        6.74        7.28      3.54 o 
  -3  14  13        3.38        4.43      4.59 o 
  -2  14  13        2.68        5.86      2.52 o 
  -1  14  13     1570.86     1574.78     21.11 o 
   0  14  13      271.38      251.97      5.24 o 
   1  14  13       73.23       82.94      3.58 o 
   2  14  13      123.42      114.40      4.92 o 
   3  14  13      127.09      132.40      5.03 o 
  -4  15  13        6.47        8.00      3.75 o 
  -3  15  13        9.80        4.18      3.11 o 
  -2  15  13       46.24       40.11      5.12 o 
  -1  15  13      127.76      105.09      4.62 o 
   0  15  13      157.82      145.44      4.05 o 
   1  15  13       32.86       38.16      2.79 o 
   2  15  13      110.57      103.32      4.64 o 
   3  15  13       18.74       19.72      3.17 o 
  -4  16  13        8.90        7.13      4.22 o 
  -3  16  13       90.59       79.17      6.69 o 
  -2  16  13       30.17       24.66      3.65 o 
  -1  16  13      751.11      746.71     15.93 o 
   0  16  13       93.26       93.25      3.60 o 
   1  16  13       30.89       26.18      2.56 o 
   2  16  13     1203.22     1291.37     22.10 o 
   3  16  13        7.06        6.70      2.81 o 
  -4  17  13       16.56       16.39      4.41 o 
  -3  17  13       48.06       48.48      7.15 o 
  -2  17  13        9.79        9.84      3.60 o 
  -1  17  13      101.41      105.20      5.40 o 
   0  17  13      111.95      108.19      3.96 o 
   1  17  13      168.24      165.77      5.31 o 
   2  17  13       44.27       40.69      3.57 o 
   3  17  13      447.63      501.06     12.27 o 
  -3  18  13        4.21        7.81      3.33 o 
  -2  18  13      116.58       99.84      7.54 o 
  -1  18  13       29.56       30.06      3.11 o 
   0  18  13       13.51        9.55      2.16 o 
   1  18  13       15.71       15.79      4.72 o 
   2  18  13       32.81       35.98      5.86 o 
   3  18  13       63.64       67.73      5.86 o 
  -3  19  13       72.91       71.17      6.32 o 
  -2  19  13       58.41       43.74      5.82 o 
  -1  19  13      247.49      262.84      7.43 o 
   0  19  13        4.47        2.29      2.32 o 
   1  19  13       99.93      100.42      4.68 o 
   2  19  13        0.02        2.24      2.50 o 
  -3  20  13        1.00        2.67      4.52 o 
  -2  20  13       37.30       32.28      7.04 o 
  -1  20  13      159.37      176.47     15.39 o 
   0  20  13        1.58       -0.23      2.24 o 
   1  20  13        2.72        6.87      2.53 o 
   2  20  13        2.00        8.01      3.12 o 
  -2  21  13       24.17       18.69      4.48 o 
  -1  21  13       71.36       78.26      5.79 o 
   0  21  13      167.46      192.18      6.55 o 
   1  21  13       49.49       48.60      3.87 o 
  -2  22  13       99.90      112.82      8.18 o 
  -1  22  13      265.20      289.21     10.23 o 
   0  22  13       14.73       16.41      5.12 o 
   1  22  13       37.60       41.38      3.70 o 
  -1  23  13      100.62      109.08      7.77 o 
   0  23  13       63.86       82.74      5.94 o 
  -5   0  14       26.87       27.79      8.09 o 
  -4   0  14      308.46      321.07     15.99 o 
  -3   0  14      851.26      908.15     26.49 o 
  -2   0  14      161.19      175.67      7.33 o 
  -1   0  14     1702.75     1778.91     29.09 o 
   0   0  14      705.13      729.65      8.12 o 
   1   0  14      227.98      229.46      4.73 o 
   2   0  14      170.24      146.22      4.70 o 
   3   0  14      169.43      167.36      6.88 o 
   4   0  14      292.61      296.82      9.88 o 
  -5   1  14        0.31        1.92      2.58 o 
  -4   1  14      549.82      548.33     13.52 o 
  -3   1  14        0.00       -0.07      2.02 o 
  -2   1  14       10.47        8.60      1.96 o 
  -1   1  14      367.87      407.11      4.69 o 
   0   1  14        2.56        3.28      0.67 o 
   1   1  14        0.13       -0.47      0.72 o 
   2   1  14       23.98       27.40      2.10 o 
   3   1  14        0.25        0.51      1.49 o 
   4   1  14        0.06        0.66      1.77 o 
  -5   2  14       44.29       37.47      5.77 o 
  -4   2  14      297.19      296.98     11.81 o 
  -3   2  14        0.75       -0.15      1.73 o 
  -2   2  14       34.51       34.62      4.57 o 
  -1   2  14      595.83      623.94      6.68 o 
   0   2  14      613.87      566.33      4.97 o 
   1   2  14        8.04        7.27      1.01 o 
   2   2  14      139.26      119.05      3.12 o 
   3   2  14      246.49      236.28      5.27 o 
   4   2  14       81.27       67.67      3.77 o 
  -5   3  14       37.69       30.89      4.08 o 
  -4   3  14        0.44        3.83      2.55 o 
  -3   3  14       73.63       75.34      4.30 o 
  -2   3  14      101.77      102.74      4.62 o 
  -1   3  14       60.47       46.80      1.62 o 
   0   3  14       79.23       72.80      1.54 o 
   1   3  14     1694.79     1660.78     14.64 o 
   2   3  14       55.40       53.51      3.16 o 
   3   3  14       26.69       26.25      2.30 o 
   4   3  14       73.67       68.06      4.24 o 
  -5   4  14        0.13        1.33      2.73 o 
  -4   4  14       37.17       39.99      4.01 o 
  -3   4  14      141.78      140.69      5.66 o 
  -2   4  14       41.79       43.31      3.02 o 
  -1   4  14       36.27       39.34      1.57 o 
   0   4  14       51.45       51.65      1.39 o 
   1   4  14      235.77      220.66      3.41 o 
   2   4  14        3.26        8.10      1.39 o 
   3   4  14      248.47      246.93      8.15 o 
   4   4  14       69.63       71.88      4.11 o 
  -5   5  14       18.75       22.29      3.81 o 
  -4   5  14       10.92       10.44      2.76 o 
  -3   5  14        8.45       10.60      2.45 o 
  -2   5  14      291.31      308.87      7.40 o 
  -1   5  14      263.02      273.58      3.84 o 
   0   5  14        2.88        4.12      0.73 o 
   1   5  14      604.04      556.11      6.21 o 
   2   5  14       30.37       21.67      1.81 o 
   3   5  14       15.83       13.69      2.28 o 
   4   5  14       46.21       48.33      3.82 o 
  -5   6  14       50.30       39.03      4.49 o 
  -4   6  14        0.73        1.70      2.32 o 
  -3   6  14      177.23      176.05      6.48 o 
  -2   6  14       15.73       16.77      2.69 o 
  -1   6  14       34.51       36.47      1.56 o 
   0   6  14      225.74      209.53      3.26 o 
   1   6  14      523.24      532.67      6.08 o 
   2   6  14       68.98       72.54      2.71 o 
   3   6  14      251.00      268.21      6.43 o 
   4   6  14      142.71      140.80      6.36 o 
  -5   7  14       40.07       35.82      7.17 o 
  -4   7  14        1.43        4.91      2.67 o 
  -3   7  14        0.00        2.91      2.08 o 
  -2   7  14       28.27       22.49      2.80 o 
  -1   7  14      124.17      117.66      2.74 o 
   0   7  14      767.07      764.43      8.65 o 
   1   7  14      225.94      236.71      3.65 o 
   2   7  14        5.19        4.78      1.44 o 
   3   7  14       64.82       73.97      5.42 o 
   4   7  14       52.28       56.85      3.95 o 
  -5   8  14        0.19        0.27      2.93 o 
  -4   8  14       60.09       53.06      5.35 o 
  -3   8  14      432.25      433.14     12.41 o 
  -2   8  14      106.76      110.98      4.50 o 
  -1   8  14      203.51      211.89      4.04 o 
   0   8  14      228.46      229.32      4.02 o 
   1   8  14        8.34        6.32      1.12 o 
   2   8  14        0.29        0.57      1.44 o 
   3   8  14      495.73      494.47      9.56 o 
   4   8  14      157.06      161.92      7.10 o 
  -5   9  14       13.88        6.19      3.33 o 
  -4   9  14      348.20      355.12     11.34 o 
  -3   9  14      112.52      107.07     13.52 o 
  -2   9  14      209.74      196.43      5.92 o 
  -1   9  14      588.93      603.91     10.67 o 
   0   9  14      632.85      619.66      7.82 o 
   1   9  14      206.81      196.00      4.64 o 
   2   9  14       74.58       78.26      3.11 o 
   3   9  14        7.19        5.49      2.09 o 
   4   9  14      108.97      117.23      5.89 o 
  -5  10  14       43.95       41.49      6.75 o 
  -4  10  14       68.06       72.99     11.36 o 
  -3  10  14       42.37       42.09      4.47 o 
  -2  10  14       11.64        9.13      2.27 o 
  -1  10  14       13.21       11.57      1.52 o 
   0  10  14     1082.10     1087.40     13.98 o 
   1  10  14       29.02       29.59      1.92 o 
   2  10  14        1.02        1.50      1.46 o 
   3  10  14       20.22       18.38      2.77 o 
   4  10  14        4.32        3.30      2.48 o 
  -5  11  14        7.62        5.26      3.66 o 
  -4  11  14       34.86       42.10      4.97 o 
  -3  11  14        7.28       10.71      3.23 o 
  -2  11  14      139.40      139.24      8.77 o 
  -1  11  14        0.94        1.81      1.28 o 
   0  11  14      721.98      691.35     12.79 o 
   1  11  14      108.54       97.91      3.04 o 
   2  11  14       35.27       38.35      2.37 o 
   3  11  14        5.93        7.56      2.14 o 
   4  11  14       63.03       59.17      4.37 o 
  -4  12  14       19.84       14.95      3.78 o 
  -3  12  14     1087.21     1114.21     26.09 o 
  -2  12  14        1.34        0.44      2.21 o 
  -1  12  14        0.02       -1.25      1.31 o 
   0  12  14      729.64      718.80      9.87 o 
   1  12  14      244.61      221.24      9.35 o 
   2  12  14       19.19       20.03      2.48 o 
   3  12  14       30.37       21.06      2.62 o 
   4  12  14       26.34       24.93      4.10 o 
  -4  13  14      230.71      225.03     14.37 o 
  -3  13  14      159.49      183.01      8.74 o 
  -2  13  14      263.02      260.60      8.14 o 
  -1  13  14        3.31        0.19      1.49 o 
   0  13  14       44.47       41.66      3.06 o 
   1  13  14       27.90       22.49      2.62 o 
   2  13  14        0.53        1.08      2.00 o 
   3  13  14       44.56       44.01      3.07 o 
  -4  14  14       38.62       36.00      5.19 o 
  -3  14  14       81.03       72.86      6.82 o 
  -2  14  14       14.84       17.28      3.27 o 
  -1  14  14       28.92       26.49      2.54 o 
   0  14  14       35.02       36.51      2.49 o 
   1  14  14      129.67      132.96      4.46 o 
   2  14  14       50.21       47.68      4.08 o 
   3  14  14       62.64       63.64      6.58 o 
  -4  15  14      144.95      136.47     14.02 o 
  -3  15  14       49.60       37.46      4.99 o 
  -2  15  14       43.66       48.52      4.46 o 
  -1  15  14       77.52       85.22      3.82 o 
   0  15  14      107.11      106.07      3.74 o 
   1  15  14      132.23      145.37      4.76 o 
   2  15  14       97.42       89.20      4.55 o 
   3  15  14        8.20        7.98      2.91 o 
  -4  16  14        1.13        2.78      3.84 o 
  -3  16  14       13.25       17.71      4.32 o 
  -2  16  14       47.02       39.60      5.10 o 
  -1  16  14        1.49        3.78      1.98 o 
   0  16  14      117.81      121.48      5.17 o 
   1  16  14       14.24       14.65      2.31 o 
   2  16  14        2.50        3.23      2.31 o 
   3  16  14        9.05       13.74      3.25 o 
  -3  17  14       36.94       35.20      5.62 o 
  -2  17  14       21.29       15.17      4.78 o 
  -1  17  14      144.74      136.94      5.23 o 
   0  17  14       98.05       91.04      4.15 o 
   1  17  14      118.03      129.03      6.03 o 
   2  17  14       38.79       43.43      3.98 o 
   3  17  14        1.58        4.41      2.98 o 
  -3  18  14       70.69       80.70      7.69 o 
  -2  18  14        2.89       -2.71      3.49 o 
  -1  18  14       17.69       14.72      2.63 o 
   0  18  14      911.18      958.26     15.11 o 
   1  18  14        4.56        2.41      2.20 o 
   2  18  14       53.57       48.64      4.25 o 
  -3  19  14        1.39        1.31      4.63 o 
  -2  19  14        9.71       10.27      4.41 o 
  -1  19  14       39.07       52.27      9.86 o 
   0  19  14        2.33        2.38      2.41 o 
   1  19  14       20.83       16.15      2.83 o 
   2  19  14        1.93        4.62      2.76 o 
  -2  20  14       16.98       12.90      4.87 o 
  -1  20  14       43.72       34.74      4.57 o 
   0  20  14       13.11       14.20      2.92 o 
   1  20  14      198.16      216.03      6.76 o 
   2  20  14       71.06       77.54      5.66 o 
  -2  21  14      127.15      135.60      7.98 o 
  -1  21  14       75.70       79.17      5.85 o 
   0  21  14       24.81       23.66      3.22 o 
   1  21  14       19.00       14.34      2.92 o 
  -1  22  14        1.86        4.13      3.71 o 
   0  22  14      144.10      157.71     13.38 o 
  -5   1  15       11.08       10.94      3.10 o 
  -4   1  15      565.90      596.17     14.70 o 
  -3   1  15      189.79      205.27      7.57 o 
  -2   1  15      105.84      100.11      4.57 o 
  -1   1  15      308.86      302.80      4.12 o 
   0   1  15      525.99      539.62      5.74 o 
   1   1  15       63.16       64.33      1.82 o 
   2   1  15        1.36       -0.05      1.11 o 
   3   1  15      181.06      176.40      5.81 o 
   4   1  15      126.95      119.38      4.86 o 
  -5   2  15       42.32       42.68      4.36 o 
  -4   2  15       15.84       14.38      4.44 o 
  -3   2  15       10.15        7.85      2.48 o 
  -2   2  15      110.25      103.15      5.49 o 
  -1   2  15      147.83      150.64      2.86 o 
   0   2  15      382.40      363.74      4.52 o 
   1   2  15       74.69       80.49      2.09 o 
   2   2  15      296.92      294.66      5.04 o 
   3   2  15       90.67      103.30      3.84 o 
   4   2  15        3.85        4.83      2.14 o 
  -5   3  15        9.90        9.91      3.33 o 
  -4   3  15       29.13       23.77      3.49 o 
  -3   3  15       25.41       20.88      2.96 o 
  -2   3  15        8.48        7.51      2.16 o 
  -1   3  15       69.14       65.85      2.23 o 
   0   3  15      176.09      163.54      2.82 o 
   1   3  15        0.63       -0.29      0.88 o 
   2   3  15       51.87       29.82      2.06 o 
   3   3  15        4.73        4.67      1.73 o 
   4   3  15      374.89      390.93      8.89 o 
  -5   4  15       21.29       25.02      4.13 o 
  -4   4  15        3.97       -2.02      2.29 o 
  -3   4  15       13.33       13.48      2.61 o 
  -2   4  15      169.25      175.76      6.12 o 
  -1   4  15      471.37      467.68      6.53 o 
   0   4  15       18.50       16.69      1.23 o 
   1   4  15     2035.09     1928.99     17.40 o 
   2   4  15      187.58      186.74      4.11 o 
   3   4  15       78.86       85.14      3.74 o 
   4   4  15       95.12       96.41      4.82 o 
  -5   5  15       25.87       24.72      4.17 o 
  -4   5  15       18.58       21.64      3.27 o 
  -3   5  15       32.35       36.75      3.92 o 
  -2   5  15      256.79      259.41      7.63 o 
  -1   5  15      204.12      205.32      3.58 o 
   0   5  15     1082.41     1064.44     11.08 o 
   1   5  15     1313.14     1245.19     12.06 o 
   2   5  15      153.22      127.15      3.49 o 
   3   5  15      105.17      103.82      4.36 o 
   4   5  15       33.47       25.04      3.06 o 
  -5   6  15       11.85       11.09      5.52 o 
  -4   6  15       10.44       11.49      4.35 o 
  -3   6  15        9.22        7.28      2.43 o 
  -2   6  15        0.12       -0.07      1.72 o 
  -1   6  15       28.75       25.22      1.44 o 
   0   6  15       58.49       53.21      2.24 o 
   1   6  15        8.35       10.89      1.29 o 
   2   6  15       15.42       12.45      1.68 o 
   3   6  15        4.80        1.30      1.93 o 
   4   6  15       93.26       87.80      4.67 o 
  -5   7  15       13.02        8.16      3.40 o 
  -4   7  15       47.99       44.56      4.60 o 
  -3   7  15       92.30       93.84      7.44 o 
  -2   7  15       57.10       53.26      3.92 o 
  -1   7  15       35.00       34.28      1.77 o 
   0   7  15     1553.78     1537.70     18.86 o 
   1   7  15      157.80      152.59      3.26 o 
   2   7  15        4.97        3.56      1.43 o 
   3   7  15       87.26       80.12      4.61 o 
   4   7  15        0.80        0.31      2.28 o 
  -5   8  15       17.03       13.07      4.34 o 
  -4   8  15       47.36       47.54      4.80 o 
  -3   8  15       47.90       50.70      4.31 o 
  -2   8  15       14.18       13.40      2.25 o 
  -1   8  15      230.57      226.46      4.44 o 
   0   8  15        6.58        5.07      1.40 o 
   1   8  15       43.68       43.83      2.23 o 
   2   8  15      127.70      126.15      3.83 o 
   3   8  15      122.85      117.95      5.72 o 
   4   8  15       77.94       77.59      4.56 o 
  -5   9  15        0.52        2.57      3.04 o 
  -4   9  15        4.43        1.44      2.65 o 
  -3   9  15       43.77       35.60      4.44 o 
  -2   9  15       18.99       15.86      2.51 o 
  -1   9  15      111.14       96.08      4.24 o 
   0   9  15       80.05       77.45      2.87 o 
   1   9  15       10.71        9.66      1.35 o 
   2   9  15       15.95       17.03      2.02 o 
   3   9  15        0.38        0.29      2.06 o 
   4   9  15        0.00        0.38      2.39 o 
  -5  10  15        1.92        2.91      3.12 o 
  -4  10  15        7.01        4.01      3.08 o 
  -3  10  15        0.00        2.05      2.81 o 
  -2  10  15      217.38      211.81      6.48 o 
  -1  10  15        5.01        4.10      1.45 o 
   0  10  15       62.67       53.66      2.55 o 
   1  10  15      270.76      262.45      5.02 o 
   2  10  15        7.86        5.68      1.74 o 
   3  10  15        2.26        3.80      2.04 o 
   4  10  15      147.49      166.57      6.62 o 
  -4  11  15       57.38       55.90      5.42 o 
  -3  11  15      115.25      103.37      6.69 o 
  -2  11  15       16.18       14.68      3.51 o 
  -1  11  15      488.66      479.75      8.58 o 
   0  11  15       99.52       89.43      3.44 o 
   1  11  15       73.83       77.10      3.61 o 
   2  11  15       21.19       21.67      2.34 o 
   3  11  15        7.55        5.90      2.19 o 
   4  11  15       27.88       32.29      4.00 o 
  -4  12  15        0.27        3.30      3.10 o 
  -3  12  15       35.47       32.75      4.79 o 
  -2  12  15       23.20       19.43      4.10 o 
  -1  12  15       97.69       92.05      3.61 o 
   0  12  15      256.65      224.80      4.95 o 
   1  12  15       92.51       82.36      3.57 o 
   2  12  15        9.03       11.83      2.42 o 
   3  12  15        4.85        3.62      2.10 o 
  -4  13  15        0.29        4.25      3.47 o 
  -3  13  15      620.85      612.40     22.59 o 
  -2  13  15        4.61        7.22      2.67 o 
  -1  13  15        5.89        4.51      1.67 o 
   0  13  15      153.44      146.50      6.81 o 
   1  13  15      222.46      207.48      5.48 o 
   2  13  15        3.94        0.69      2.07 o 
   3  13  15      152.53      166.51      5.46 o 
  -4  14  15       68.19       69.81      6.50 o 
  -3  14  15      124.45      113.98      7.48 o 
  -2  14  15      155.73      152.64      6.72 o 
  -1  14  15       21.26       14.11      2.79 o 
   0  14  15       37.90       36.02      2.50 o 
   1  14  15       60.10       54.44      3.20 o 
   2  14  15       23.17       18.31      3.23 o 
   3  14  15        0.75        0.66      2.69 o 
  -4  15  15       20.25       12.49      4.53 o 
  -3  15  15       14.00        9.22      3.69 o 
  -2  15  15       25.76       20.74      3.51 o 
  -1  15  15       10.95        8.25      2.25 o 
   0  15  15        1.20        0.70      1.62 o 
   1  15  15        6.37        7.85      2.01 o 
   2  15  15        5.76        7.91      2.71 o 
   3  15  15       48.34       49.08      5.14 o 
  -3  16  15        0.45       -1.27      3.28 o 
  -2  16  15        0.33        1.29      3.07 o 
  -1  16  15       37.47       43.31      4.62 o 
   0  16  15       28.79       32.07      3.77 o 
   1  16  15      194.33      185.50      7.14 o 
   2  16  15       51.21       48.28      4.67 o 
   3  16  15        0.51        4.62      3.08 o 
  -3  17  15       28.92       16.76      4.62 o 
  -2  17  15      121.34      133.78      8.44 o 
  -1  17  15       18.75       15.57      3.90 o 
   0  17  15      245.05      248.20      8.87 o 
   1  17  15      294.44      323.46     11.30 o 
   2  17  15      253.32      255.89      8.06 o 
  -3  18  15        1.50        0.73      3.49 o 
  -2  18  15        0.96        1.80      3.92 o 
  -1  18  15        6.32        2.98      3.38 o 
   0  18  15       64.13       68.12      4.16 o 
   1  18  15      139.42      149.70      5.86 o 
   2  18  15      145.86      163.77      6.71 o 
  -3  19  15       97.81       83.86      9.94 o 
  -2  19  15       81.35       75.86      8.29 o 
  -1  19  15        0.03        1.69      4.27 o 
   0  19  15       28.63       34.72      3.39 o 
   1  19  15        5.81        7.74      2.75 o 
   2  19  15       20.89       25.77      4.46 o 
  -2  20  15        7.61       13.10      5.58 o 
  -1  20  15       46.96       45.17      5.54 o 
   0  20  15        0.16        2.67      2.85 o 
   1  20  15      112.97      122.57      5.60 o 
  -2  21  15        7.55       15.67      5.86 o 
  -1  21  15       13.11       13.24      4.22 o 
   0  21  15        1.04        1.48      2.50 o 
   1  21  15       18.47       13.25      3.52 o 
  -1  22  15      102.64      113.86     20.87 o 
   0  22  15       25.29       22.10      4.04 o 
  -5   0  16      104.82      118.79      9.28 o 
  -4   0  16     1319.08     1351.31     37.88 o 
  -3   0  16       50.07       60.70      7.23 o 
  -2   0  16      717.82      762.30     44.82 o 
  -1   0  16      131.80      129.90      4.76 o 
   0   0  16      815.29      842.47     13.08 o 
   1   0  16      258.45      236.02      5.13 o 
   2   0  16       58.84       68.61      4.11 o 
   3   0  16        2.26        2.85      2.50 o 
   4   0  16       44.55       43.23      4.98 o 
  -5   1  16      113.69      114.02      7.13 o 
  -4   1  16       97.62      104.78      7.80 o 
  -3   1  16       64.88       68.93      4.97 o 
  -2   1  16       62.51       67.73      5.35 o 
  -1   1  16      501.54      516.13      6.71 o 
   0   1  16       27.27       26.67      1.55 o 
   1   1  16       20.27       20.03      1.50 o 
   2   1  16       14.48       11.75      1.60 o 
   3   1  16       34.00       38.50      2.86 o 
   4   1  16       18.01       15.49      2.65 o 
  -5   2  16       84.51       69.93      5.42 o 
  -4   2  16        8.94        8.22      2.91 o 
  -3   2  16       27.87       24.19      3.41 o 
  -2   2  16        8.03       10.61      2.34 o 
  -1   2  16      264.54      262.91      4.57 o 
   0   2  16      302.23      294.95      5.68 o 
   1   2  16      148.81      122.16      2.96 o 
   2   2  16      124.87      128.23      3.50 o 
   3   2  16       65.54       69.42      3.52 o 
   4   2  16       79.77       89.87      4.60 o 
  -5   3  16        1.38       -0.52      3.04 o 
  -4   3  16       10.93        9.10      3.02 o 
  -3   3  16      218.51      215.60     14.56 o 
  -2   3  16      182.07      188.98      6.52 o 
  -1   3  16      875.84      885.03      9.61 o 
   0   3  16      513.10      515.81      7.28 o 
   1   3  16       74.38       76.04      2.27 o 
   2   3  16      941.95      844.30     10.98 o 
   3   3  16       12.50       10.50      2.19 o 
   4   3  16      136.66      155.03      5.98 o 
  -5   4  16       22.11       26.82      4.24 o 
  -4   4  16        0.15        3.76      2.71 o 
  -3   4  16       34.22       35.31      3.67 o 
  -2   4  16       12.64       12.42      2.49 o 
  -1   4  16       87.91       80.96      3.01 o 
   0   4  16      477.21      482.55      6.55 o 
   1   4  16      388.18      403.93      5.51 o 
   2   4  16        1.70        1.38      1.35 o 
   3   4  16      106.61      104.88      4.19 o 
   4   4  16       29.51       30.00      3.33 o 
  -5   5  16       13.02       12.03      3.58 o 
  -4   5  16        0.13        2.41      2.73 o 
  -3   5  16       21.05       19.55      3.51 o 
  -2   5  16      425.98      421.49     10.38 o 
  -1   5  16      127.27      132.38      3.90 o 
   0   5  16      132.97      131.33      3.43 o 
   1   5  16       65.70       62.09      2.36 o 
   2   5  16      139.27      125.46      3.53 o 
   3   5  16       46.29       50.12      3.47 o 
   4   5  16       86.68       96.75      5.09 o 
  -5   6  16        4.97        9.70      3.66 o 
  -4   6  16        4.27        7.38      3.14 o 
  -3   6  16      201.47      204.62      7.47 o 
  -2   6  16      288.20      290.79      8.47 o 
  -1   6  16       78.71       73.50      2.56 o 
   0   6  16      101.89       97.40      3.31 o 
   1   6  16       35.73       41.34      2.18 o 
   2   6  16       44.22       41.72      2.43 o 
   3   6  16       71.32       73.16      4.01 o 
   4   6  16      264.76      269.38      7.64 o 
  -5   7  16       38.33       46.15      5.33 o 
  -4   7  16       19.48       15.66      3.47 o 
  -3   7  16       39.13       36.79      3.97 o 
  -2   7  16        2.10        4.16      1.95 o 
  -1   7  16        9.04        5.19      1.44 o 
   0   7  16      238.77      233.07      4.81 o 
   1   7  16       75.31       71.66      2.69 o 
   2   7  16      109.45      119.40      5.04 o 
   3   7  16        1.09        1.34      1.97 o 
   4   7  16       54.62       52.54      4.37 o 
  -5   8  16       51.20       45.11     10.84 o 
  -4   8  16      140.54      135.07     10.04 o 
  -3   8  16       76.22       71.61      7.02 o 
  -2   8  16       36.75       37.78      3.22 o 
  -1   8  16      140.08      147.15      6.23 o 
   0   8  16      192.87      188.38      4.32 o 
   1   8  16      104.10      108.79      3.03 o 
   2   8  16      200.20      197.77      6.72 o 
   3   8  16       32.07       28.78      2.83 o 
   4   8  16       38.68       42.56      4.43 o 
  -4   9  16       72.37       81.23      6.08 o 
  -3   9  16        0.62       -0.28      2.66 o 
  -2   9  16      457.28      445.42     16.37 o 
  -1   9  16       61.98       62.47      2.79 o 
   0   9  16     1266.25     1240.56     15.76 o 
   1   9  16      232.59      233.54      4.46 o 
   2   9  16     1168.25     1239.35     15.07 o 
   3   9  16        5.15        3.73      2.11 o 
   4   9  16       55.85       49.62      5.52 o 
  -4  10  16        0.55        0.14      2.89 o 
  -3  10  16        0.09       -3.07      3.07 o 
  -2  10  16       10.57        7.51      2.26 o 
  -1  10  16      299.85      300.34      9.80 o 
   0  10  16        9.31        7.65      1.89 o 
   1  10  16        2.91        3.01      1.45 o 
   2  10  16        0.26        3.62      1.83 o 
   3  10  16      583.56      642.08     10.89 o 
   4  10  16        0.16       -0.30      2.64 o 
  -4  11  16       51.08       54.04      5.55 o 
  -3  11  16       30.03       21.75      4.05 o 
  -2  11  16       76.39       67.79      4.28 o 
  -1  11  16       26.66       24.04      2.26 o 
   0  11  16      206.02      184.33      4.55 o 
   1  11  16       81.42       87.60      3.19 o 
   2  11  16        2.89        2.41      1.93 o 
   3  11  16       77.17       84.61      4.27 o 
  -4  12  16       42.34       39.48      5.34 o 
  -3  12  16       53.86       47.33      5.32 o 
  -2  12  16       32.45       30.74      4.02 o 
  -1  12  16        6.66        6.79      1.80 o 
   0  12  16      326.45      303.36      7.45 o 
   1  12  16       34.48       28.46      2.53 o 
   2  12  16       27.50       23.52      2.92 o 
   3  12  16      111.87      104.03      6.03 o 
  -4  13  16        3.01        4.81      3.61 o 
  -3  13  16      229.76      213.32     11.97 o 
  -2  13  16        0.23        0.24      2.51 o 
  -1  13  16      107.78      104.39      3.95 o 
   0  13  16       20.22       18.61      2.09 o 
   1  13  16      132.11      118.06      4.64 o 
   2  13  16        1.04       -2.03      2.03 o 
   3  13  16        2.94        1.22      2.40 o 
  -4  14  16        2.23        5.12      3.52 o 
  -3  14  16       67.29       67.11      6.25 o 
  -2  14  16       60.91       52.71      4.90 o 
  -1  14  16       56.86       51.72      3.29 o 
   0  14  16       13.96       16.60      2.08 o 
   1  14  16       15.39       12.00      2.33 o 
   2  14  16      157.66      154.22      6.23 o 
   3  14  16       65.02       64.50      5.17 o 
  -4  15  16       61.04       42.88      5.95 o 
  -3  15  16       16.08        8.25      3.96 o 
  -2  15  16       58.86       59.76      5.63 o 
  -1  15  16       53.02       51.47      3.48 o 
   0  15  16       19.06       19.45      2.44 o 
   1  15  16      429.67      455.61     12.24 o 
   2  15  16       79.78       81.15      4.89 o 
   3  15  16       20.00       26.75      4.05 o 
  -3  16  16        0.07       -1.06      3.57 o 
  -2  16  16        8.68        9.69      3.75 o 
  -1  16  16        0.18        0.65      3.20 o 
   0  16  16       51.04       56.71      3.29 o 
   1  16  16       36.91       37.95      3.23 o 
   2  16  16        0.13        3.98      2.75 o 
  -3  17  16        0.82        2.77      3.37 o 
  -2  17  16      170.38      154.20      9.10 o 
  -1  17  16       30.88       26.95      4.39 o 
   0  17  16      132.96      132.31      5.44 o 
   1  17  16       70.14       78.56      4.28 o 
   2  17  16      428.02      470.50     11.25 o 
  -3  18  16      109.28       90.90      7.41 o 
  -2  18  16       94.95       92.98      8.70 o 
  -1  18  16      165.19      158.51      8.26 o 
   0  18  16       22.00       17.77      2.90 o 
   1  18  16        3.05        5.25      2.59 o 
   2  18  16        7.75        6.34      2.99 o 
  -2  19  16        0.01        1.91      3.49 o 
  -1  19  16       77.60       85.17      6.58 o 
   0  19  16        8.10       13.31      2.88 o 
   1  19  16       46.04       47.18      3.96 o 
  -2  20  16        2.12        4.79      3.79 o 
  -1  20  16       47.51       52.05     12.80 o 
   0  20  16       26.14       27.54      3.41 o 
   1  20  16       21.41       20.48      3.32 o 
  -1  21  16       15.03       20.72      5.37 o 
   0  21  16        7.16       10.26      3.50 o 
  -5   1  17        0.01        0.12      2.83 o 
  -4   1  17      189.49      184.70      8.11 o 
  -3   1  17      258.46      291.16     10.33 o 
  -2   1  17       10.83        4.42      2.35 o 
  -1   1  17      413.53      419.83      7.88 o 
   0   1  17        2.54        0.70      1.17 o 
   1   1  17       24.17       22.25      1.57 o 
   2   1  17       78.72       84.94      3.02 o 
   3   1  17       27.38       18.40      2.39 o 
   4   1  17       38.96       40.93      3.51 o 
  -5   2  17        6.71        6.59      3.20 o 
  -4   2  17       61.60       70.53      6.84 o 
  -3   2  17       59.49       55.13      4.74 o 
  -2   2  17      448.33      455.90     12.17 o 
  -1   2  17       66.35       69.33      3.30 o 
   0   2  17      175.40      184.85      4.12 o 
   1   2  17      216.97      221.62      3.95 o 
   2   2  17       13.74       10.91      1.68 o 
   3   2  17       53.67       61.92      3.53 o 
   4   2  17        1.36       -1.34      2.33 o 
  -5   3  17       73.33       77.71      6.22 o 
  -4   3  17        9.69       10.02      3.17 o 
  -3   3  17        6.77        3.28      2.69 o 
  -2   3  17       35.93       31.73      3.35 o 
  -1   3  17        5.91        4.54      1.17 o 
   0   3  17      494.56      465.59      7.26 o 
   1   3  17        3.14        2.51      1.13 o 
   2   3  17       10.14        6.48      1.56 o 
   3   3  17        1.20       -0.39      1.89 o 
   4   3  17       44.35       39.44      3.82 o 
  -5   4  17       34.17       38.91      6.36 o 
  -4   4  17      172.81      185.71     11.90 o 
  -3   4  17      136.58      131.18      6.78 o 
  -2   4  17       95.54      103.99      5.28 o 
  -1   4  17      131.03      120.55      3.13 o 
   0   4  17      740.79      709.72     10.16 o 
   1   4  17     2465.79     2365.45     22.78 o 
   2   4  17        5.94        2.62      1.42 o 
   3   4  17       49.96       57.04      3.60 o 
   4   4  17       52.76       56.34      4.41 o 
  -5   5  17       21.13       17.25      4.14 o 
  -4   5  17        3.44       10.84      3.28 o 
  -3   5  17      323.34      332.97      9.67 o 
  -2   5  17       17.63       16.28      3.60 o 
  -1   5  17        0.08       -0.19      1.06 o 
   0   5  17      609.64      561.33      9.07 o 
   1   5  17      176.17      154.91      3.51 o 
   2   5  17      149.42      140.41      5.54 o 
   3   5  17      595.60      628.62     15.87 o 
   4   5  17       95.70       98.20      6.26 o 
  -5   6  17       12.01       14.56      4.06 o 
  -4   6  17       27.30       24.41      4.30 o 
  -3   6  17       11.30        8.79      2.74 o 
  -2   6  17       79.85       77.44      4.97 o 
  -1   6  17       58.55       48.78      3.95 o 
   0   6  17      117.01      108.88      4.82 o 
   1   6  17       40.72       35.34      2.05 o 
   2   6  17       11.40        8.64      1.70 o 
   3   6  17      307.58      308.40     10.79 o 
   4   6  17      116.69      119.31      5.41 o 
  -5   7  17        9.40        9.27      4.49 o 
  -4   7  17       15.54       10.69      3.76 o 
  -3   7  17      133.67      142.22      6.59 o 
  -2   7  17       20.58       20.95      3.28 o 
  -1   7  17       66.75       62.01      2.71 o 
   0   7  17       22.62       17.02      1.89 o 
   1   7  17       11.13        8.40      1.49 o 
   2   7  17      288.59      300.33      5.96 o 
   3   7  17        7.42        7.54      2.20 o 
   4   7  17      146.69      157.50      6.41 o 
  -4   8  17       11.14       13.92      4.03 o 
  -3   8  17       96.92       95.47      5.74 o 
  -2   8  17      112.82      123.01      5.17 o 
  -1   8  17      390.07      394.94      7.53 o 
   0   8  17        0.79        1.24      1.58 o 
   1   8  17      607.16      614.74      9.64 o 
   2   8  17       12.20       10.71      2.03 o 
   3   8  17       27.89       26.73      2.78 o 
   4   8  17        6.15        6.29      2.70 o 
  -4   9  17       10.90        8.24      3.47 o 
  -3   9  17       12.30       12.36      3.54 o 
  -2   9  17        0.08        2.83      2.11 o 
  -1   9  17       75.12       76.96      3.71 o 
   0   9  17      681.77      673.48     10.49 o 
   1   9  17       17.87       17.07      1.74 o 
   2   9  17      100.84      107.92      4.65 o 
   3   9  17      112.57      126.34      4.96 o 
  -4  10  17        6.87        7.57      3.62 o 
  -3  10  17       18.37       12.20      3.49 o 
  -2  10  17      547.46      526.68     11.27 o 
  -1  10  17      187.43      167.35      5.82 o 
   0  10  17       49.35       40.81      2.56 o 
   1  10  17      496.13      504.08      9.26 o 
   2  10  17       14.61       10.96      2.23 o 
   3  10  17        0.72        5.81      2.27 o 
  -4  11  17        0.11       -0.14      3.12 o 
  -3  11  17        9.15        6.93      3.77 o 
  -2  11  17       73.71       69.94      5.79 o 
  -1  11  17      365.16      352.66      7.18 o 
   0  11  17       89.07       99.45      3.72 o 
   1  11  17        7.58        9.51      2.01 o 
   2  11  17      292.53      300.44      9.65 o 
   3  11  17        8.13        5.65      2.62 o 
  -4  12  17      115.56      109.28      9.40 o 
  -3  12  17        6.12        4.59      3.47 o 
  -2  12  17       37.53       36.71      3.90 o 
  -1  12  17       36.73       29.89      2.98 o 
   0  12  17       73.40       69.68      3.57 o 
   1  12  17       23.92       17.04      2.39 o 
   2  12  17        9.73        9.65      2.68 o 
   3  12  17       67.35       73.03      4.59 o 
  -4  13  17       68.55       56.15      6.22 o 
  -3  13  17      359.86      357.02     12.58 o 
  -2  13  17       61.31       52.92      5.89 o 
  -1  13  17      351.88      351.62      8.22 o 
   0  13  17      212.73      219.59      6.65 o 
   1  13  17        0.51        1.22      1.88 o 
   2  13  17      204.82      217.56     10.02 o 
   3  13  17       51.00       57.24      5.01 o 
  -4  14  17        4.59        5.27      4.17 o 
  -3  14  17        6.84        2.15      3.61 o 
  -2  14  17      659.89      688.34     15.36 o 
  -1  14  17      205.88      200.93      7.13 o 
   0  14  17       35.74       32.97      3.00 o 
   1  14  17       46.71       45.72      3.41 o 
   2  14  17      145.45      153.06      8.54 o 
   3  14  17        6.74        9.20      3.23 o 
  -3  15  17        9.64        7.04      4.36 o 
  -2  15  17       60.50       61.40      9.05 o 
  -1  15  17       72.42       59.21      9.19 o 
   0  15  17       64.96       68.66      3.45 o 
   1  15  17      104.97      118.07      6.57 o 
   2  15  17        6.69        5.78      2.81 o 
  -3  16  17        2.96        1.02      3.74 o 
  -2  16  17      341.24      356.35     12.04 o 
  -1  16  17      120.81      121.22     10.22 o 
   0  16  17        1.76        4.92      2.54 o 
   1  16  17     1014.92     1102.22     17.94 o 
   2  16  17       18.39       21.02      3.48 o 
  -3  17  17        1.29        2.14      3.53 o 
  -2  17  17       38.90       30.65      5.70 o 
  -1  17  17       71.60       72.81      6.16 o 
   0  17  17      150.14      148.59      6.16 o 
   1  17  17      151.85      152.43      5.58 o 
   2  17  17      442.24      468.70     12.10 o 
  -2  18  17       18.82       20.34      5.61 o 
  -1  18  17        7.35       12.32      4.32 o 
   0  18  17        3.48        7.71      2.77 o 
   1  18  17       45.54       46.91      3.93 o 
   2  18  17       97.44      109.55      6.26 o 
  -2  19  17      125.70      138.68     10.43 o 
  -1  19  17        1.34       -0.85      4.14 o 
   0  19  17       91.21       95.67      5.26 o 
   1  19  17        1.33        5.19      2.69 o 
  -1  20  17        0.04        1.60      3.54 o 
   0  20  17        9.07       11.84      2.96 o 
  -5   0  18      164.72      162.94     16.46 o 
  -4   0  18      392.96      440.86     25.82 o 
  -3   0  18      154.54      162.13     14.18 o 
  -2   0  18      516.22      529.49     19.42 o 
  -1   0  18      195.52      191.67      6.94 o 
   0   0  18      195.95      211.63      6.39 o 
   1   0  18       15.12        9.62      2.21 o 
   2   0  18      185.06      177.39      5.88 o 
   3   0  18      403.03      418.59     11.96 o 
   4   0  18       14.54       17.31      4.12 o 
  -5   1  18      212.42      209.96     16.98 o 
  -4   1  18        1.41        2.56      2.93 o 
  -3   1  18        0.42       -0.34      2.36 o 
  -2   1  18      126.95      135.43      6.69 o 
  -1   1  18        8.67        6.71      1.65 o 
   0   1  18        0.04       -0.54      1.21 o 
   1   1  18       16.10       15.48      1.72 o 
   2   1  18        0.65        1.71      1.49 o 
   3   1  18        0.20        3.68      2.02 o 
   4   1  18       46.82       52.53      4.26 o 
  -5   2  18       83.34       65.93      5.78 o 
  -4   2  18        3.71       13.21      3.55 o 
  -3   2  18        2.32        1.34      2.47 o 
  -2   2  18      233.40      216.81      8.30 o 
  -1   2  18      335.52      324.17      7.33 o 
   0   2  18        6.49        6.71      1.51 o 
   1   2  18       20.11       13.36      1.62 o 
   2   2  18      246.98      242.63      5.10 o 
   3   2  18      182.28      187.90      5.81 o 
   4   2  18        0.96        0.98      2.67 o 
  -5   3  18        0.02       -1.45      4.13 o 
  -4   3  18       20.63       18.39      5.52 o 
  -3   3  18       24.31       25.53      3.96 o 
  -2   3  18       16.24       16.35      2.88 o 
  -1   3  18      113.58      115.94      3.93 o 
   0   3  18     1294.46     1274.36     16.96 o 
   1   3  18       41.78       42.34      2.46 o 
   2   3  18       83.00       81.56      3.86 o 
   3   3  18       42.00       39.38      3.32 o 
   4   3  18      253.72      271.45      7.95 o 
  -5   4  18        5.67        3.04      3.40 o 
  -4   4  18       52.68       58.90      8.56 o 
  -3   4  18       19.99       17.40      3.49 o 
  -2   4  18        0.67        0.33      2.15 o 
  -1   4  18       51.76       54.20      3.15 o 
   0   4  18      333.53      318.59      5.77 o 
   1   4  18        6.10        5.12      1.37 o 
   2   4  18      196.66      190.39      4.61 o 
   3   4  18       42.68       40.25      4.36 o 
   4   4  18        8.06        9.95      2.98 o 
  -5   5  18        1.51        3.07      3.34 o 
  -4   5  18        5.49        6.36      3.07 o 
  -3   5  18      150.38      156.70      7.56 o 
  -2   5  18       66.41       70.23      4.30 o 
  -1   5  18        0.80       -0.26      1.22 o 
   0   5  18      559.69      531.44      8.81 o 
   1   5  18       66.44       54.54      2.48 o 
   2   5  18       41.01       38.43      2.86 o 
   3   5  18       48.99       48.98      3.50 o 
   4   5  18       41.46       37.87      3.98 o 
  -4   6  18       34.29       41.76      5.55 o 
  -3   6  18       11.82        8.96      2.93 o 
  -2   6  18        1.08        4.19      2.10 o 
  -1   6  18      128.23      124.42      7.19 o 
   0   6  18      437.79      433.97      7.71 o 
   1   6  18        4.17        4.34      1.49 o 
   2   6  18      220.53      238.21      5.47 o 
   3   6  18      223.25      239.29      6.43 o 
   4   6  18      200.83      215.70      7.44 o 
  -4   7  18        0.41       -0.01      3.16 o 
  -3   7  18        0.26       -2.34      2.34 o 
  -2   7  18       36.13       34.18      3.29 o 
  -1   7  18      340.26      352.65      7.53 o 
   0   7  18      134.64      130.50      4.02 o 
   1   7  18        0.76        2.49      1.39 o 
   2   7  18       60.33       62.40      3.34 o 
   3   7  18      124.99      149.56      5.43 o 
  -4   8  18      157.37      179.77      9.54 o 
  -3   8  18       20.47       14.37      3.27 o 
  -2   8  18       47.05       37.25      3.52 o 
  -1   8  18      144.78      144.07      5.18 o 
   0   8  18       57.99       53.75      4.56 o 
   1   8  18       33.92       30.75      2.02 o 
   2   8  18      423.80      444.14      9.40 o 
   3   8  18      178.13      177.95      5.56 o 
  -4   9  18       30.17       27.18      5.10 o 
  -3   9  18       47.50       51.27      5.51 o 
  -2   9  18      237.93      256.51      8.10 o 
  -1   9  18      556.58      504.51     18.98 o 
   0   9  18      140.11      130.60      5.03 o 
   1   9  18       37.33       35.92      2.48 o 
   2   9  18       31.23       28.77      3.13 o 
   3   9  18       85.01       87.07      4.27 o 
  -4  10  18       20.16       14.07      4.23 o 
  -3  10  18       10.75        6.47      4.25 o 
  -2  10  18       17.16       15.68      3.54 o 
  -1  10  18      527.94      518.55     15.15 o 
   0  10  18       25.94       24.35      2.29 o 
   1  10  18        4.87        6.50      2.02 o 
   2  10  18        0.11        2.03      2.01 o 
   3  10  18       19.69       21.98      3.31 o 
  -4  11  18        3.10        2.14      3.56 o 
  -3  11  18       44.35       51.56      5.66 o 
  -2  11  18        4.48        5.81      2.48 o 
  -1  11  18      669.71      640.89     12.36 o 
   0  11  18      123.23      125.47      5.12 o 
   1  11  18       38.89       45.15      4.74 o 
   2  11  18        6.02        7.20      2.35 o 
   3  11  18       64.77       52.84      4.18 o 
  -4  12  18      500.29      548.77     16.47 o 
  -3  12  18        0.38        1.58      3.44 o 
  -2  12  18       13.22       10.42      3.27 o 
  -1  12  18      278.99      288.24     12.93 o 
   0  12  18      265.78      264.17      7.31 o 
   1  12  18        3.50        5.78      2.01 o 
   2  12  18        4.46        2.90      2.44 o 
   3  12  18       59.67       55.18      4.44 o 
  -4  13  18      123.04      117.14      9.37 o 
  -3  13  18      120.97      131.38      9.87 o 
  -2  13  18        3.28        3.85      3.01 o 
  -1  13  18       10.79        6.00      2.89 o 
   0  13  18        5.97        5.45      1.95 o 
   1  13  18        0.70        2.99      2.23 o 
   2  13  18       42.03       36.40      5.54 o 
   3  13  18        2.12        4.37      3.48 o 
  -3  14  18        2.83        2.16      3.61 o 
  -2  14  18       10.41       13.31      3.96 o 
  -1  14  18       11.79        9.37      3.37 o 
   0  14  18      121.45      131.62      4.51 o 
   1  14  18        8.98        8.08      2.29 o 
   2  14  18       57.15       57.53      7.44 o 
  -3  15  18       13.85        9.90      4.29 o 
  -2  15  18        5.34        5.26      3.85 o 
  -1  15  18       78.55       83.16      6.24 o 
   0  15  18      103.20      105.21      5.49 o 
   1  15  18       61.45       59.05      3.84 o 
   2  15  18       29.12       36.36      4.38 o 
  -3  16  18       23.06       17.62      4.89 o 
  -2  16  18        4.66        1.72      3.67 o 
  -1  16  18       56.22       49.93      5.47 o 
   0  16  18       45.08       42.85      4.08 o 
   1  16  18       22.10       26.70      3.43 o 
   2  16  18        0.72        8.60      3.17 o 
  -3  17  18        0.07        4.55     11.11 o 
  -2  17  18       66.74       72.93      7.24 o 
  -1  17  18       63.57       50.38      5.46 o 
   0  17  18       76.07       79.31      7.67 o 
   1  17  18        6.92       11.63      2.64 o 
   2  17  18        2.38        8.92      3.22 o 
  -2  18  18       62.04       57.37      7.57 o 
  -1  18  18      508.75      542.68     25.07 o 
   0  18  18       13.88       20.95      3.40 o 
   1  18  18       52.54       59.22      4.24 o 
  -2  19  18       14.20       19.92      5.20 o 
  -1  19  18        0.94        1.93      3.61 o 
   0  19  18       20.40       27.78      3.65 o 
   1  19  18        6.28        3.29      2.78 o 
  -1  20  18        4.90        6.15      5.22 o 
   0  20  18      143.09      174.04      8.53 o 
  -5   1  19      241.34      229.34     12.50 o 
  -4   1  19       38.28       35.37      4.68 o 
  -3   1  19       70.99       85.06      8.77 o 
  -2   1  19       12.53        6.79      2.83 o 
  -1   1  19      219.89      222.11      6.89 o 
   0   1  19       64.64       59.74      2.64 o 
   1   1  19        2.84        1.67      1.40 o 
   2   1  19      139.94      138.81      4.09 o 
   3   1  19      121.53      117.75      4.91 o 
   4   1  19       41.83       31.62      4.00 o 
  -4   2  19        2.08        1.93      2.95 o 
  -3   2  19       28.43       34.28      4.52 o 
  -2   2  19      197.80      207.75     13.90 o 
  -1   2  19      284.54      282.09      6.48 o 
   0   2  19        6.83        5.86      1.63 o 
   1   2  19      368.76      367.57      6.51 o 
   2   2  19       40.98       40.82      2.62 o 
   3   2  19        0.32        3.73      2.27 o 
   4   2  19      120.92      112.81      6.02 o 
  -4   3  19       10.30        7.49      3.21 o 
  -3   3  19        5.60        7.22      3.09 o 
  -2   3  19       79.46       83.09      7.63 o 
  -1   3  19       37.40       35.64      4.01 o 
   0   3  19       28.02       30.67      2.61 o 
   1   3  19       25.76       18.66      1.88 o 
   2   3  19        2.86       -0.35      1.58 o 
   3   3  19      390.44      419.00      8.13 o 
  -4   4  19       17.92       11.81      3.60 o 
  -3   4  19       50.35       63.75      7.74 o 
  -2   4  19      337.37      335.55      8.37 o 
  -1   4  19       22.76       22.75      2.53 o 
   0   4  19      674.26      650.88      9.47 o 
   1   4  19      334.04      334.49      7.49 o 
   2   4  19      167.62      173.38      4.72 o 
   3   4  19      104.91      113.54      4.78 o 
  -4   5  19        2.74        1.76      3.11 o 
  -3   5  19      131.25      137.66     12.07 o 
  -2   5  19       21.07       18.62      4.44 o 
  -1   5  19      521.27      547.91      9.92 o 
   0   5  19      836.65      810.79     12.12 o 
   1   5  19       28.12       20.08      2.06 o 
   2   5  19       75.27       77.42      4.47 o 
   3   5  19       25.49       31.00      3.15 o 
  -4   6  19        0.49        6.92      3.69 o 
  -3   6  19        4.07        8.61      3.23 o 
  -2   6  19       20.26       14.63      2.73 o 
  -1   6  19       47.87       46.43      3.85 o 
   0   6  19        3.52        3.30      1.66 o 
   1   6  19        4.73        2.97      1.50 o 
   2   6  19        0.00        1.85      1.74 o 
   3   6  19       59.14       63.86      3.94 o 
  -4   7  19       12.64        8.75      3.90 o 
  -3   7  19       42.87       43.34      4.66 o 
  -2   7  19        0.38        1.90      2.16 o 
  -1   7  19      690.73      721.16     14.03 o 
   0   7  19      122.87      126.81      4.03 o 
   1   7  19        4.21        2.10      1.45 o 
   2   7  19       43.80       36.14      3.49 o 
   3   7  19        1.73        2.54      2.32 o 
  -4   8  19       26.67       24.74      4.98 o 
  -3   8  19        0.55        4.79      2.87 o 
  -2   8  19      104.14       97.16      5.83 o 
  -1   8  19        9.74       13.05      2.56 o 
   0   8  19        9.97        7.88      1.83 o 
   1   8  19      245.14      259.64      6.42 o 
   2   8  19       80.02       78.28      4.60 o 
   3   8  19       52.04       53.64      4.09 o 
  -4   9  19       19.64       22.37      4.95 o 
  -3   9  19        3.71        0.16      3.13 o 
  -2   9  19       50.34       44.37      3.98 o 
  -1   9  19       91.18       87.42      4.51 o 
   0   9  19       12.14       11.93      1.94 o 
   1   9  19       31.54       29.24      3.38 o 
   2   9  19       14.40       13.43      3.01 o 
   3   9  19        1.28        2.35      2.72 o 
  -4  10  19        3.86        7.49      3.73 o 
  -3  10  19       97.61       94.75     10.42 o 
  -2  10  19       18.70       17.29      3.11 o 
  -1  10  19       93.72       80.67      5.45 o 
   0  10  19      133.09      133.78      4.34 o 
   1  10  19       64.60       66.91      5.11 o 
   2  10  19        3.30        3.18      2.28 o 
   3  10  19      117.76      127.96      6.46 o 
  -4  11  19       18.78       18.65      4.67 o 
  -3  11  19       23.49       23.41      4.69 o 
  -2  11  19      269.79      271.43      8.34 o 
  -1  11  19       87.67       77.83      4.46 o 
   0  11  19       63.98       62.23      3.45 o 
   1  11  19        3.14        1.43      2.05 o 
   2  11  19       26.80       20.11      3.52 o 
   3  11  19       19.63       19.57      3.33 o 
  -4  12  19       48.26       40.64      5.91 o 
  -3  12  19        1.75        4.28      3.58 o 
  -2  12  19       48.33       43.09      4.51 o 
  -1  12  19       88.10       68.28      5.32 o 
   0  12  19       17.14       14.94      2.27 o 
   1  12  19       16.68       21.26      3.30 o 
   2  12  19        0.02        3.46      2.72 o 
   3  12  19        5.14        6.89      3.03 o 
  -3  13  19       10.52       10.29      4.19 o 
  -2  13  19       37.70       32.19      4.84 o 
  -1  13  19       38.15       34.26      3.97 o 
   0  13  19      191.37      201.00      5.57 o 
   1  13  19       11.86       14.61      2.71 o 
   2  13  19      141.00      138.70      7.09 o 
  -3  14  19       27.78       17.58      4.87 o 
  -2  14  19        3.84       -0.50      3.53 o 
  -1  14  19       47.21       48.27      5.24 o 
   0  14  19       29.83       25.30      3.48 o 
   1  14  19       31.09       24.96      3.12 o 
   2  14  19        0.75        4.14      2.69 o 
  -3  15  19       23.30       20.54      5.17 o 
  -2  15  19        0.63       -3.79      4.40 o 
  -1  15  19        1.34       -1.71      3.39 o 
   0  15  19        3.23        3.98      2.28 o 
   1  15  19        3.53        5.83      2.54 o 
   2  15  19       41.06       53.35      4.74 o 
  -3  16  19        0.20        1.10      3.57 o 
  -2  16  19       31.10       27.97      5.60 o 
  -1  16  19        2.14        3.86      4.07 o 
   0  16  19       64.10       60.38      4.41 o 
   1  16  19      118.93      132.61      5.61 o 
   2  16  19        0.87        7.68      3.16 o 
  -2  17  19        7.80        7.10      3.84 o 
  -1  17  19       82.31       92.99     10.09 o 
   0  17  19      234.21      260.85     14.12 o 
   1  17  19      107.41      113.21      5.37 o 
  -2  18  19        5.60        3.01      4.28 o 
  -1  18  19       57.47       52.91      8.09 o 
   0  18  19      131.39      142.29     10.89 o 
   1  18  19       90.42      100.43      7.42 o 
  -1  19  19        2.89        7.43      3.94 o 
   0  19  19        9.66        5.93      3.64 o 
  -4   0  20        8.05        9.86      5.42 o 
  -3   0  20      309.92      306.14     19.80 o 
  -2   0  20       82.27       66.84      9.10 o 
  -1   0  20      378.50      385.90     15.93 o 
   0   0  20      156.92      141.26      5.55 o 
   1   0  20       29.64       33.26      3.25 o 
   2   0  20        2.83        4.42      3.12 o 
   3   0  20       34.53       31.79      4.04 o 
  -4   1  20        7.48        4.09      3.25 o 
  -3   1  20       16.07       24.62      4.12 o 
  -2   1  20      163.67      172.20      9.96 o 
  -1   1  20        4.26        4.34      2.64 o 
   0   1  20       14.89       11.94      1.82 o 
   1   1  20        1.16        0.74      1.38 o 
   2   1  20       53.84       49.89      3.60 o 
   3   1  20       14.66        6.14      2.36 o 
  -4   2  20        2.01        3.32      3.13 o 
  -3   2  20        0.44       -1.45      2.73 o 
  -2   2  20       74.98       75.51      5.81 o 
  -1   2  20      219.86      221.14      5.86 o 
   0   2  20      142.21      125.97      4.01 o 
   1   2  20       74.37       77.87      4.12 o 
   2   2  20       59.03       58.48      3.90 o 
   3   2  20       90.43      103.72      4.50 o 
  -4   3  20       75.34       69.33      6.07 o 
  -3   3  20       61.94       58.93      5.48 o 
  -2   3  20      402.72      428.36     11.14 o 
  -1   3  20       37.07       37.87      4.39 o 
   0   3  20       83.64       90.28      4.48 o 
   1   3  20      672.46      631.34      9.54 o 
   2   3  20        2.02        0.55      1.97 o 
   3   3  20       98.03      100.04      5.82 o 
  -4   4  20       32.98       21.19      4.50 o 
  -3   4  20       18.14       13.59      3.63 o 
  -2   4  20       19.46       21.63      3.22 o 
  -1   4  20      226.61      224.96      6.33 o 
   0   4  20      218.75      227.42      5.40 o 
   1   4  20        7.97       10.07      1.78 o 
   2   4  20      114.34      113.75      4.87 o 
   3   4  20       84.09       82.15      4.56 o 
  -4   5  20        9.25        7.28      3.67 o 
  -3   5  20      109.86      108.08      9.03 o 
  -2   5  20       44.43       33.17      4.02 o 
  -1   5  20      186.50      185.08      6.26 o 
   0   5  20       14.98       18.58      2.12 o 
   1   5  20       77.52       70.69      4.30 o 
   2   5  20       51.79       50.31      3.64 o 
   3   5  20       78.98       84.87      4.51 o 
  -4   6  20       57.83       68.43      6.75 o 
  -3   6  20      113.26      126.33      8.59 o 
  -2   6  20       21.80       17.69      2.93 o 
  -1   6  20       14.99       13.90      2.66 o 
   0   6  20        9.62       11.07      1.94 o 
   1   6  20       30.34       25.34      2.25 o 
   2   6  20      139.69      146.84      5.99 o 
   3   6  20      159.09      169.81      6.63 o 
  -4   7  20       23.38       17.20      4.65 o 
  -3   7  20        1.41        1.03      3.07 o 
  -2   7  20        7.45        2.57      2.39 o 
  -1   7  20      104.56       97.30      4.94 o 
   0   7  20       44.03       44.77      2.77 o 
   1   7  20       82.56       93.41      3.74 o 
   2   7  20        2.35        3.89      2.69 o 
   3   7  20      101.75      103.70      5.18 o 
  -4   8  20       29.04       29.30      5.37 o 
  -3   8  20       38.50       36.17      5.16 o 
  -2   8  20       77.22       70.91      6.09 o 
  -1   8  20       37.43       33.69      3.36 o 
   0   8  20       89.59       90.48      3.65 o 
   1   8  20       84.20       87.65      3.36 o 
   2   8  20       22.04       25.75      3.57 o 
   3   8  20       73.56       76.73      5.32 o 
  -4   9  20        0.79       -0.61      3.75 o 
  -3   9  20      181.74      178.27      9.05 o 
  -2   9  20       32.27       32.92      5.03 o 
  -1   9  20      351.18      341.97      8.56 o 
   0   9  20      121.96      120.18      4.17 o 
   1   9  20      949.07     1005.17     17.51 o 
   2   9  20       52.92       48.90      5.21 o 
   3   9  20       19.17       14.45      3.63 o 
  -4  10  20        0.00        1.65      4.06 o 
  -3  10  20        2.36        2.27      3.61 o 
  -2  10  20       94.46       93.49      7.47 o 
  -1  10  20        1.42        0.78      2.56 o 
   0  10  20       12.56       11.50      2.16 o 
   1  10  20        0.05        3.25      2.15 o 
   2  10  20      433.85      466.29     12.62 o 
   3  10  20        3.16        4.81      3.76 o 
  -3  11  20       17.93       17.25      4.44 o 
  -2  11  20        1.74        3.34      2.72 o 
  -1  11  20       51.40       40.67      4.07 o 
   0  11  20       50.97       52.27      3.09 o 
   1  11  20        5.22        5.53      2.25 o 
   2  11  20       77.28       79.16      5.50 o 
  -3  12  20       16.34       15.63      4.60 o 
  -2  12  20        0.08        1.78      3.38 o 
  -1  12  20      177.69      178.29      9.67 o 
   0  12  20       10.86        9.07      2.20 o 
   1  12  20       31.89       25.65      3.06 o 
   2  12  20      105.35      103.95      6.03 o 
  -3  13  20        0.20        0.68      3.78 o 
  -2  13  20       93.71       90.94      6.84 o 
  -1  13  20       13.58       11.20      3.20 o 
   0  13  20       50.47       47.50      4.78 o 
   1  13  20        1.49        0.95      2.30 o 
   2  13  20        0.28        3.34      2.80 o 
  -3  14  20       43.63       43.15      6.08 o 
  -2  14  20       35.15       29.46      4.89 o 
  -1  14  20        7.30        2.90      3.62 o 
   0  14  20       21.78       15.22      2.85 o 
   1  14  20      122.70      118.75      9.44 o 
   2  14  20       81.30       84.04      5.60 o 
  -3  15  20       34.18       36.25      7.31 o 
  -2  15  20       50.63       49.49      5.95 o 
  -1  15  20        0.00        0.24      3.98 o 
   0  15  20      247.47      256.83     13.16 o 
   1  15  20      108.38      107.04      5.15 o 
   2  15  20        3.32        8.78      6.00 o 
  -2  16  20        0.40        4.46      3.54 o 
  -1  16  20       37.89       38.28      7.00 o 
   0  16  20       22.10       27.52      3.52 o 
   1  16  20        0.13        3.13      2.45 o 
  -2  17  20       23.61       25.44      6.28 o 
  -1  17  20       24.28       24.68      4.61 o 
   0  17  20       39.34       40.63      4.03 o 
   1  17  20      363.74      428.02     13.74 o 
  -1  18  20       12.73       11.88      4.47 o 
   0  18  20       13.01       17.92      3.36 o 
  -4   1  21       94.70       97.15     12.90 o 
  -3   1  21       14.54       14.98      4.63 o 
  -2   1  21      180.62      195.46      8.80 o 
  -1   1  21       13.29        7.80      2.41 o 
   0   1  21        2.05       -1.28      1.48 o 
   1   1  21       49.31       54.86      2.77 o 
   2   1  21       34.05       29.57      3.30 o 
   3   1  21        1.93        6.03      2.28 o 
  -4   2  21        3.57        2.04      3.77 o 
  -3   2  21      158.89      170.64      8.57 o 
  -2   2  21       39.87       44.57      4.15 o 
  -1   2  21      100.24      108.92      6.05 o 
   0   2  21      102.52      111.81      4.37 o 
   1   2  21       13.42       11.92      2.39 o 
   2   2  21       45.29       48.00      3.78 o 
   3   2  21        3.27        3.14      2.22 o 
  -4   3  21        3.42        2.16      3.46 o 
  -3   3  21        7.30        4.90      3.21 o 
  -2   3  21        9.45        5.73      2.58 o 
  -1   3  21      323.37      303.85      7.79 o 
   0   3  21        3.45        4.27      1.75 o 
   1   3  21        0.35        2.29      1.61 o 
   2   3  21        1.03        4.00      2.31 o 
   3   3  21       21.32       20.01      3.20 o 
  -4   4  21       14.50        6.43      3.75 o 
  -3   4  21        6.29        5.31      3.32 o 
  -2   4  21       81.05       79.22      5.14 o 
  -1   4  21      452.02      442.22     12.34 o 
   0   4  21     1341.58     1284.00     22.49 o 
   1   4  21        0.28        0.70      1.58 o 
   2   4  21       16.50       19.18      4.32 o 
   3   4  21       37.75       32.56      3.63 o 
  -4   5  21       99.09       76.74      7.05 o 
  -3   5  21        0.70        3.03      3.38 o 
  -2   5  21       12.45       11.60      3.05 o 
  -1   5  21      412.95      415.92      9.44 o 
   0   5  21       22.36       21.63      2.33 o 
   1   5  21       76.71       69.91      3.19 o 
   2   5  21      574.40      605.41     13.56 o 
   3   5  21      160.99      153.51      6.02 o 
  -4   6  21        4.39        9.70      4.33 o 
  -3   6  21       45.01       47.67      7.65 o 
  -2   6  21       28.74       26.54      4.20 o 
  -1   6  21       13.49       14.20      2.75 o 
   0   6  21       20.69       19.84      3.15 o 
   1   6  21        3.21        1.73      1.55 o 
   2   6  21      275.56      283.68      9.49 o 
   3   6  21      100.47      107.50      5.72 o 
  -4   7  21       30.79       34.42      5.76 o 
  -3   7  21       10.98        9.15      3.71 o 
  -2   7  21        8.18        9.03      2.84 o 
  -1   7  21        1.31        0.35      2.45 o 
   0   7  21        0.01        1.22      1.73 o 
   1   7  21      226.17      227.50      5.36 o 
   2   7  21       24.08       27.02      3.93 o 
   3   7  21      214.95      223.39      8.72 o 
  -4   8  21       16.95       23.14      5.25 o 
  -3   8  21       18.54       19.92      4.22 o 
  -2   8  21      229.38      255.53     15.74 o 
  -1   8  21       21.31       21.16      3.40 o 
   0   8  21      300.82      319.60      6.84 o 
   1   8  21        1.43        4.44      2.14 o 
   2   8  21       24.57       23.19      3.89 o 
   3   8  21       12.39        9.97      3.34 o 
  -4   9  21        4.66        5.20      4.19 o 
  -3   9  21        2.41        6.78      3.74 o 
  -2   9  21       22.46       18.69      3.41 o 
  -1   9  21      277.67      275.18      8.47 o 
   0   9  21       13.08        9.39      2.12 o 
   1   9  21       78.23       82.66      4.42 o 
   2   9  21      139.84      141.96      6.19 o 
  -3  10  21      202.26      191.22     12.42 o 
  -2  10  21       37.89       37.54      4.14 o 
  -1  10  21       43.61       34.26      4.04 o 
   0  10  21      205.71      200.39      5.83 o 
   1  10  21       17.85       17.07      4.10 o 
   2  10  21        0.03        1.83      2.58 o 
  -3  11  21       19.39       18.57      4.78 o 
  -2  11  21      247.15      228.73     13.05 o 
  -1  11  21       62.18       71.40      5.34 o 
   0  11  21        0.15        3.15      1.98 o 
   1  11  21      145.06      153.27      5.84 o 
   2  11  21       11.64       12.31      4.23 o 
  -3  12  21       33.58       30.29      5.49 o 
  -2  12  21       34.46       32.00      5.13 o 
  -1  12  21       65.92       67.32      7.23 o 
   0  12  21        3.78        8.05      2.46 o 
   1  12  21       12.20       13.18      2.76 o 
   2  12  21       75.52       78.02      5.85 o 
  -3  13  21       43.08       45.30      6.35 o 
  -2  13  21      122.39      137.23      9.78 o 
  -1  13  21      112.83      119.49      6.34 o 
   0  13  21        6.41        7.54      2.57 o 
   1  13  21       85.83       92.98      7.00 o 
   2  13  21       73.54       76.98      5.82 o 
  -3  14  21      194.50      211.57     23.75 o 
  -2  14  21       94.77       99.67      6.20 o 
  -1  14  21       13.46       18.03      4.36 o 
   0  14  21        8.79        8.14      2.77 o 
   1  14  21      120.39      128.59      8.44 o 
  -2  15  21       22.23       16.69      4.09 o 
  -1  15  21       61.83       73.68      8.09 o 
   0  15  21       70.53       71.26      4.91 o 
   1  15  21        0.44        2.34      2.50 o 
  -2  16  21       81.56       95.25      7.64 o 
  -1  16  21        2.29        7.44      4.02 o 
   0  16  21      610.73      685.64     20.10 o 
   1  16  21       21.82       22.15      3.36 o 
  -1  17  21       98.06      109.74      7.80 o 
   0  17  21      211.49      238.21      8.68 o 
  -4   0  22       53.49       50.59      8.49 o 
  -3   0  22      112.07       94.86     10.05 o 
  -2   0  22       23.25       20.56      7.27 o 
  -1   0  22       67.35       55.03      7.43 o 
   0   0  22        4.88        5.72      4.34 o 
   1   0  22      101.26      100.37      5.10 o 
   2   0  22      417.65      450.73     14.77 o 
   3   0  22       37.19       35.02      5.68 o 
  -4   1  22        3.48        3.08      3.39 o 
  -3   1  22       28.07       36.12      5.66 o 
  -2   1  22        4.72        6.11      2.42 o 
  -1   1  22        0.01       -1.74      3.20 o 
   0   1  22        9.18        6.84      2.01 o 
   1   1  22        0.87        0.00      1.58 o 
   2   1  22        2.27        3.72      2.48 o 
   3   1  22       52.81       60.57      4.72 o 
  -4   2  22        0.25       -2.12      3.42 o 
  -3   2  22       66.71       67.02      8.71 o 
  -2   2  22      126.11      121.08      9.37 o 
  -1   2  22        7.99        6.43      3.92 o 
   0   2  22        2.53        2.11      1.53 o 
   1   2  22      151.06      155.91      6.49 o 
   2   2  22      255.86      257.24      7.65 o 
   3   2  22        1.10        2.39      2.91 o 
  -4   3  22        4.09        8.00      4.01 o 
  -3   3  22        2.34        6.59      3.47 o 
  -2   3  22       85.59       91.86      5.54 o 
  -1   3  22      668.24      634.52     16.70 o 
   0   3  22       26.73       24.45      2.39 o 
   1   3  22      125.08      125.32      4.20 o 
   2   3  22        8.65        7.76      2.68 o 
   3   3  22      310.01      339.39     10.37 o 
  -4   4  22       11.36        7.44      4.04 o 
  -3   4  22        2.93        4.58      3.44 o 
  -2   4  22       43.29       42.80      4.27 o 
  -1   4  22      250.97      232.17     10.77 o 
   0   4  22       22.44       20.02      2.25 o 
   1   4  22      102.21      100.58      5.19 o 
   2   4  22        9.01        9.41      3.14 o 
   3   4  22       11.60       12.67      3.67 o 
  -4   5  22       73.50       78.59      7.03 o 
  -3   5  22       13.45       14.18      5.47 o 
  -2   5  22        0.89        1.63      2.63 o 
  -1   5  22      324.42      328.34      9.20 o 
   0   5  22       62.25       57.34      3.16 o 
   1   5  22       59.32       62.90      3.47 o 
   2   5  22       35.82       28.90      3.84 o 
   3   5  22      100.49      110.45      6.32 o 
  -4   6  22        3.40        8.39      6.00 o 
  -3   6  22       12.59        7.11      3.53 o 
  -2   6  22       51.75       46.34      4.47 o 
  -1   6  22      240.47      234.70      7.86 o 
   0   6  22        4.82        4.30      1.91 o 
   1   6  22      124.57      128.68      4.54 o 
   2   6  22      226.43      220.14      9.57 o 
   3   6  22      256.06      241.51     15.75 o 
  -4   7  22        1.34        2.02      5.68 o 
  -3   7  22        9.36        8.31      3.86 o 
  -2   7  22      133.50      125.07      6.68 o 
  -1   7  22       52.70       52.47      4.35 o 
   0   7  22        0.02       -0.14      1.74 o 
   1   7  22       33.57       31.40      2.81 o 
   2   7  22      175.08      202.82      8.33 o 
  -3   8  22        7.10        2.36      3.69 o 
  -2   8  22       69.13       68.38      4.99 o 
  -1   8  22       63.54       70.69      5.61 o 
   0   8  22       77.03       83.29      4.99 o 
   1   8  22      227.50      237.24      7.22 o 
   2   8  22      136.85      137.79      6.29 o 
  -3   9  22       80.79       76.75      9.03 o 
  -2   9  22      339.59      335.43      9.79 o 
  -1   9  22       70.30       56.50      4.60 o 
   0   9  22       12.18       10.67      2.19 o 
   1   9  22       48.18       45.55      3.75 o 
   2   9  22       36.07       36.77      4.67 o 
  -3  10  22       11.98       16.73      4.45 o 
  -2  10  22      168.61      146.22     13.10 o 
  -1  10  22       15.07        9.32      3.18 o 
   0  10  22        9.23       14.33      2.34 o 
   1  10  22       14.60       16.10      2.81 o 
   2  10  22       24.03       28.39      4.39 o 
  -3  11  22        8.84        7.39      4.48 o 
  -2  11  22      409.64      432.57     18.51 o 
  -1  11  22       95.33       98.53      7.78 o 
   0  11  22       24.60       31.63      3.40 o 
   1  11  22        6.62       10.43      2.65 o 
   2  11  22       40.81       31.47      4.45 o 
  -3  12  22       18.59       24.29      5.79 o 
  -2  12  22       55.25       52.73      4.99 o 
  -1  12  22      174.78      194.12      7.72 o 
   0  12  22        0.03        1.68      2.41 o 
   1  12  22        2.29        7.11      2.54 o 
   2  12  22       68.71       78.05      5.96 o 
  -2  13  22        1.50        0.07      3.20 o 
  -1  13  22        0.71        4.39      3.24 o 
   0  13  22        0.07        0.79      2.37 o 
   1  13  22       33.78       34.08      3.54 o 
  -2  14  22        1.45        5.21      3.52 o 
  -1  14  22       74.89       75.66      6.44 o 
   0  14  22        0.39        3.33      2.56 o 
   1  14  22       32.06       26.56      3.33 o 
  -2  15  22       43.25       44.58      5.64 o 
  -1  15  22       55.70       62.53      6.07 o 
   0  15  22       28.00       22.59      3.37 o 
   1  15  22       49.04       46.56     13.11 o 
  -1  16  22       56.38       63.84      8.55 o 
   0  16  22       43.13       48.67      4.26 o 
  -4   1  23       29.92       31.89      6.63 o 
  -3   1  23        2.98        5.40      3.71 o 
  -2   1  23       60.92       62.74      4.33 o 
  -1   1  23       34.10       29.50      4.04 o 
   0   1  23        2.85        3.47      1.88 o 
   1   1  23       80.45       77.94      3.73 o 
   2   1  23       71.61       76.15      7.07 o 
  -4   2  23        5.61        9.20      4.21 o 
  -3   2  23      135.48      142.15      8.55 o 
  -2   2  23      166.00      158.89      6.21 o 
  -1   2  23        3.41        1.64      2.76 o 
   0   2  23      252.76      272.75      5.99 o 
   1   2  23        6.00        5.57      1.94 o 
   2   2  23        0.02        1.61      2.52 o 
  -4   3  23        0.99        1.01      3.73 o 
  -3   3  23       61.06       58.53      6.23 o 
  -2   3  23        2.16        7.32      2.76 o 
  -1   3  23       58.22       64.74      5.21 o 
   0   3  23       10.59        7.35      1.99 o 
   1   3  23        0.54        2.40      1.85 o 
   2   3  23      283.03      304.49      9.38 o 
  -4   4  23       10.90       14.24      4.61 o 
  -3   4  23      163.22      177.06     16.92 o 
  -2   4  23       23.58       22.48      3.61 o 
  -1   4  23      120.16      109.21      6.67 o 
   0   4  23      280.65      302.39      6.63 o 
   1   4  23      224.67      239.01      5.81 o 
   2   4  23       71.98       80.38      5.38 o 
  -3   5  23        0.26        2.91      3.77 o 
  -2   5  23      177.59      180.33      6.73 o 
  -1   5  23      413.67      409.35     10.66 o 
   0   5  23        0.35        3.55      1.93 o 
   1   5  23       37.51       39.78      2.98 o 
   2   5  23       13.64       16.99      3.53 o 
  -3   6  23       15.49       16.40      4.53 o 
  -2   6  23       34.95       26.70      3.62 o 
  -1   6  23       18.08       14.14      3.27 o 
   0   6  23        1.11        0.15      1.77 o 
   1   6  23        2.29        5.83      2.07 o 
   2   6  23       26.33       25.43      4.07 o 
  -3   7  23        0.39        2.46      3.69 o 
  -2   7  23      207.74      222.43     12.65 o 
  -1   7  23       78.31       78.83      5.19 o 
   0   7  23        0.57        4.75      2.01 o 
   1   7  23       14.90       12.60      2.58 o 
   2   7  23        3.55        7.03      3.15 o 
  -3   8  23       28.95       27.72      5.22 o 
  -2   8  23        7.93        6.69      3.11 o 
  -1   8  23        0.04        1.75      2.84 o 
   0   8  23      265.68      274.05      6.42 o 
   1   8  23       33.98       26.63      3.03 o 
   2   8  23       15.99       12.94      3.18 o 
  -3   9  23       25.89       24.65      5.96 o 
  -2   9  23       56.38       63.93      4.90 o 
  -1   9  23        9.32       12.52      3.30 o 
   0   9  23       32.40       36.20      4.18 o 
   1   9  23       44.25       42.63      3.67 o 
   2   9  23        1.86        4.48      2.90 o 
  -3  10  23       20.03        8.29      4.98 o 
  -2  10  23       88.45       78.92      5.47 o 
  -1  10  23       33.60       35.81      4.33 o 
   0  10  23       89.74       91.61      4.64 o 
   1  10  23       22.20       24.46      3.37 o 
   2  10  23       58.55       63.02      6.06 o 
  -3  11  23      115.69      100.38      8.41 o 
  -2  11  23       58.35       51.48      6.11 o 
  -1  11  23       32.85       30.53      4.14 o 
   0  11  23        0.08        1.84      2.46 o 
   1  11  23       38.77       36.69      3.61 o 
  -2  12  23       16.56       15.24      3.96 o 
  -1  12  23        0.55        3.55      3.15 o 
   0  12  23       15.57       17.87      4.24 o 
   1  12  23        4.10        8.21      2.71 o 
  -2  13  23        2.09        2.87      3.94 o 
  -1  13  23      103.92       92.87      6.39 o 
   0  13  23       14.32       16.33      3.89 o 
   1  13  23      101.81      112.33     10.74 o 
  -1  14  23        4.12       10.06      3.95 o 
   0  14  23       27.08       25.75      3.51 o 
  -1  15  23       22.14       26.08      5.74 o 
   0  15  23        0.80        8.16      6.57 o 
  -3   0  24       38.69       32.57      8.70 o 
  -2   0  24      156.58      164.95     23.43 o 
  -1   0  24       65.83       60.27      7.52 o 
   0   0  24        7.04        5.71      2.55 o 
   1   0  24        0.14       -0.92      2.63 o 
   2   0  24       11.43       10.99      4.20 o 
  -3   1  24       29.87       25.88      5.10 o 
  -2   1  24       26.26       25.96      3.62 o 
  -1   1  24        8.76        7.50      3.48 o 
   0   1  24        1.85       -0.17      1.76 o 
   1   1  24       48.96       53.46      3.12 o 
   2   1  24        5.00        5.56      2.73 o 
  -3   2  24       20.39       24.12      5.50 o 
  -2   2  24      146.62      153.51      6.29 o 
  -1   2  24       77.85       75.72      9.03 o 
   0   2  24       24.32       23.72      2.67 o 
   1   2  24       31.78       34.86      3.18 o 
   2   2  24       69.09       69.35      6.35 o 
  -3   3  24      121.94      128.10      8.49 o 
  -2   3  24        8.13       11.00      3.05 o 
  -1   3  24       51.79       49.55      5.08 o 
   0   3  24      321.55      327.44      8.22 o 
   1   3  24       15.00       19.47      2.79 o 
   2   3  24       36.59       41.06      5.17 o 
  -3   4  24        2.02        1.24      3.86 o 
  -2   4  24       72.29       82.00      5.09 o 
  -1   4  24       78.03       68.41      6.72 o 
   0   4  24       11.49       13.53      2.48 o 
   1   4  24       83.24       90.24      5.56 o 
   2   4  24      132.66      141.50      6.83 o 
  -3   5  24        6.81        0.94      4.15 o 
  -2   5  24      141.00      159.41      6.91 o 
  -1   5  24        1.80        5.68      3.22 o 
   0   5  24       29.72       33.28      2.79 o 
   1   5  24       50.35       50.14      4.09 o 
   2   5  24       47.27       48.78      4.84 o 
  -3   6  24        1.68        1.31      3.96 o 
  -2   6  24        0.16        6.28      3.32 o 
  -1   6  24        0.52        5.88      3.03 o 
   0   6  24       12.12       14.76      2.31 o 
   1   6  24      162.51      175.77      6.67 o 
   2   6  24       41.89       39.70      4.78 o 
  -3   7  24        6.67        1.98      3.87 o 
  -2   7  24       38.84       45.07      4.83 o 
  -1   7  24       20.21       18.25      3.61 o 
   0   7  24       38.90       35.96      3.39 o 
   1   7  24       13.24       12.89      2.66 o 
   2   7  24      138.54      141.60      8.46 o 
  -3   8  24       24.86       24.70      5.58 o 
  -2   8  24        2.61        5.97      3.45 o 
  -1   8  24       49.75       55.06      5.49 o 
   0   8  24       14.63       14.06      3.02 o 
   1   8  24       15.00       15.11      2.92 o 
   2   8  24      100.28      110.53      5.91 o 
  -3   9  24        6.66        7.23      5.13 o 
  -2   9  24       56.85       54.89      5.51 o 
  -1   9  24       32.89       38.21      4.39 o 
   0   9  24      525.69      581.33     11.68 o 
   1   9  24       92.94      104.49      5.10 o 
  -2  10  24        6.36        6.37      3.41 o 
  -1  10  24       16.51       20.41      3.81 o 
   0  10  24        0.42        5.59      2.49 o 
   1  10  24      222.46      235.61      9.91 o 
  -2  11  24        3.73        4.15      3.36 o 
  -1  11  24       21.56       22.12      4.06 o 
   0  11  24        5.11        5.07      2.67 o 
   1  11  24       51.71       56.75      5.01 o 
  -2  12  24       76.34       85.71     10.70 o 
  -1  12  24        2.75        6.55      3.33 o 
   0  12  24       21.64       25.81      3.53 o 
  -1  13  24       12.32       19.72      5.50 o 
   0  13  24        0.08        0.90      2.57 o 
  -3   1  25       69.69       69.41      7.17 o 
  -2   1  25        3.89        0.85      2.85 o 
  -1   1  25        1.30       -0.60      3.02 o 
   0   1  25       22.72       29.83      2.61 o 
   1   1  25       23.40       25.26      3.90 o 
   2   1  25        6.17        7.87      3.18 o 
  -3   2  25       20.86       11.48      4.62 o 
  -2   2  25       33.32       27.47      3.81 o 
  -1   2  25       36.82       44.78      7.79 o 
   0   2  25        8.18        9.49      2.35 o 
   1   2  25       27.39       29.80      3.88 o 
   2   2  25        5.18        6.06      3.13 o 
  -3   3  25        9.23       12.26      4.71 o 
  -2   3  25      154.66      148.91      7.21 o 
  -1   3  25        2.97       11.44      3.75 o 
   0   3  25        2.27        7.49      2.28 o 
   1   3  25        0.50        2.38      2.59 o 
   2   3  25        7.01        4.79      3.03 o 
  -3   4  25       38.78       38.40      6.20 o 
  -2   4  25      203.08      203.25     10.66 o 
  -1   4  25      526.65      529.66     14.29 o 
   0   4  25        2.82        6.34      2.31 o 
   1   4  25        0.80        5.93      2.16 o 
   2   4  25       21.61       26.41      4.45 o 
  -3   5  25       22.99       14.20      5.13 o 
  -2   5  25      188.41      209.62     11.23 o 
  -1   5  25        0.92        1.06      3.29 o 
   0   5  25       18.54       21.23      2.90 o 
   1   5  25      370.97      401.10      9.50 o 
  -3   6  25       12.11       14.97      5.13 o 
  -2   6  25        0.45        0.85      3.27 o 
  -1   6  25        6.94        4.24      3.61 o 
   0   6  25        0.45        2.53      2.33 o 
   1   6  25      170.32      164.03      6.99 o 
  -2   7  25        0.07       -3.00      3.00 o 
  -1   7  25        4.64        2.37      3.51 o 
   0   7  25      120.63      116.75      5.13 o 
   1   7  25       24.76       30.36      3.91 o 
  -2   8  25       26.78       20.93      4.40 o 
  -1   8  25       99.65      104.79      7.84 o 
   0   8  25        0.17        5.67      2.60 o 
   1   8  25       14.34       14.96      3.64 o 
  -2   9  25       90.99      104.46     10.85 o 
  -1   9  25        5.17        8.84      3.44 o 
   0   9  25       41.73       42.54      6.27 o 
   1   9  25      120.57      132.38      8.73 o 
  -2  10  25       22.35       22.80      4.72 o 
  -1  10  25       52.37       51.68      5.34 o 
   0  10  25       10.27       12.57      3.03 o 
   1  10  25        0.01        4.95      8.83 o 
  -1  11  25        0.13        8.34      3.52 o 
   0  11  25       34.26       41.23      3.83 o 
  -1  12  25        0.06        5.45      3.34 o 
  -3   0  26        0.41        7.86      6.41 o 
  -2   0  26        9.21       14.10     12.11 o 
  -1   0  26       15.46       12.05      5.41 o 
   0   0  26       33.69       35.57      6.31 o 
   1   0  26      306.34      334.41     29.17 o 
  -3   1  26        1.38       -1.51      4.05 o 
  -2   1  26        0.01       -2.94      3.52 o 
  -1   1  26        2.35        0.02      3.17 o 
   0   1  26        0.89        5.23      2.01 o 
   1   1  26        5.79        9.87      3.35 o 
  -3   2  26       34.99       33.37      6.28 o 
  -2   2  26        8.67        4.65      4.02 o 
  -1   2  26       19.01       27.21      4.50 o 
   0   2  26       69.55       66.70      3.74 o 
   1   2  26      242.38      242.65     11.34 o 
  -2   3  26      259.73      249.01     20.22 o 
  -1   3  26        9.02        8.85      3.77 o 
   0   3  26      121.28      132.61      5.67 o 
   1   3  26        0.05        5.03      2.67 o 
  -2   4  26      130.10      119.00      7.48 o 
  -1   4  26       23.23       31.24      4.62 o 
   0   4  26       30.40       25.69      4.38 o 
   1   4  26        0.56        3.39      2.44 o 
  -2   5  26      137.96      141.81     13.21 o 
  -1   5  26       35.64       25.07      4.50 o 
   0   5  26       59.57       66.75      9.29 o 
   1   5  26       21.30       26.77      3.81 o 
  -2   6  26       90.81      104.18      9.36 o 
  -1   6  26       11.16       11.10      3.91 o 
   0   6  26       44.43       51.95      5.56 o 
   1   6  26      161.87      162.99      7.08 o 
  -2   7  26       12.55       17.52      4.81 o 
  -1   7  26        0.12        5.78      3.59 o 
   0   7  26       10.04       10.14      2.66 o 
   1   7  26      156.86      163.67      9.77 o 
  -2   8  26       37.17       34.23      5.48 o 
  -1   8  26       65.12       71.61      7.42 o 
   0   8  26       68.55       68.08      4.29 o 
  -1   9  26        1.34        1.38      3.23 o 
   0   9  26       39.55       38.59      3.56 o 
  -1  10  26       10.38       14.77      3.90 o 
  -2   1  27       15.28       11.41      4.54 o 
  -1   1  27        2.06        5.40      3.61 o 
   0   1  27       37.31       35.78      4.45 o 
   1   1  27       24.59       26.09      4.28 o 
  -2   2  27       12.93       11.41      4.41 o 
  -1   2  27      108.78      124.15     13.27 o 
   0   2  27        0.32       -1.81      3.00 o 
   1   2  27        0.01        3.32      2.81 o 
  -2   3  27       54.66       66.24     12.03 o 
  -1   3  27        3.06        7.78      3.90 o 
   0   3  27        0.04        5.95      3.39 o 
  -2   4  27        3.74        6.08      4.51 o 
  -1   4  27      143.22      155.36     20.15 o 
   0   4  27      180.53      205.60     11.97 o 
  -2   5  27      151.83      169.71     12.47 o 
  -1   5  27        1.80       12.53      4.12 o 
   0   5  27       11.32        9.88      4.55 o 
  -1   6  27        0.03        4.86      3.93 o 
   0   6  27        4.94        4.27      3.57 o 
  -1   7  27        0.15        2.97      4.36 o 
   0   7  27        3.31        9.52      3.42 o 
  -1   0  28        0.64        2.02      5.37 o 
   0   0  28        4.99        7.62      5.10 o 
  -1   1  28        6.92        1.98      3.65 o 
   0   1  28       27.30       28.53      5.05 o 
  -1   2  28        2.84        6.54      4.07 o 
   0   2  28        6.96       15.47      8.04 o 
  -1   3  28      105.06      105.35      7.15 o 
